# Supplementary material for: Host and Symbiont Jointly Control Gut Microbiota during Complete Metamorphosis
Source: PLoS Pathog. 2015 Nov 6;11(11):e1005246. doi: 10.1371/journal.ppat.1005246 (PMC4636265; doi:10.1371/journal.ppat.1005246)
Supplement: S1 Table — (CSV) [file ppat.1005246.s005.csv]

treatment	stage	otu	relative.abundance
a	a	k__Bacteria.Other.Other.Other.Other.Other	0
b	6	k__Bacteria.Other.Other.Other.Other.Other	0.0026910657
a	6	k__Bacteria.Other.Other.Other.Other.Other	0.0014771049
a	7	k__Bacteria.Other.Other.Other.Other.Other	0.0003536068
d	6	k__Bacteria.Other.Other.Other.Other.Other	0.0094097519
c	6	k__Bacteria.Other.Other.Other.Other.Other	0.004
d	a	k__Bacteria.Other.Other.Other.Other.Other	0.0026223776
d	7	k__Bacteria.Other.Other.Other.Other.Other	0.0121765601
a	3	k__Bacteria.Other.Other.Other.Other.Other	0.0027144408
c	5	k__Bacteria.Other.Other.Other.Other.Other	0.0066030814
d	5	k__Bacteria.Other.Other.Other.Other.Other	0.0047149593
b	3	k__Bacteria.Other.Other.Other.Other.Other	0.0034364261
c	3	k__Bacteria.Other.Other.Other.Other.Other	0.006035003
d	3	k__Bacteria.Other.Other.Other.Other.Other	0.0043052838
a	5	k__Bacteria.Other.Other.Other.Other.Other	0.0036258158
b	5	k__Bacteria.Other.Other.Other.Other.Other	0.0022747953
b	a	k__Bacteria.Other.Other.Other.Other.Other	0
d	1	k__Bacteria.Other.Other.Other.Other.Other	0.003875969
b	1	k__Bacteria.Other.Other.Other.Other.Other	0.0035698349
a	1	k__Bacteria.Other.Other.Other.Other.Other	0.0052356021
c	1	k__Bacteria.Other.Other.Other.Other.Other	0.0077821012
b	7	k__Bacteria.Other.Other.Other.Other.Other	0.0011695906
c	a	k__Bacteria.Other.Other.Other.Other.Other	0.0077619664
c	7	k__Bacteria.Other.Other.Other.Other.Other	0.0045977011
a	a	k__Bacteria.p__Actinobacteria.c__Actinobacteria.o__Actinomycetales.Other.Other	0
b	6	k__Bacteria.p__Actinobacteria.c__Actinobacteria.o__Actinomycetales.Other.Other	0.0005382131
a	6	k__Bacteria.p__Actinobacteria.c__Actinobacteria.o__Actinomycetales.Other.Other	0
a	7	k__Bacteria.p__Actinobacteria.c__Actinobacteria.o__Actinomycetales.Other.Other	0.0003536068
d	6	k__Bacteria.p__Actinobacteria.c__Actinobacteria.o__Actinomycetales.Other.Other	0.0701454234
c	6	k__Bacteria.p__Actinobacteria.c__Actinobacteria.o__Actinomycetales.Other.Other	0.0426666667
d	a	k__Bacteria.p__Actinobacteria.c__Actinobacteria.o__Actinomycetales.Other.Other	0
d	7	k__Bacteria.p__Actinobacteria.c__Actinobacteria.o__Actinomycetales.Other.Other	0.00304414
a	3	k__Bacteria.p__Actinobacteria.c__Actinobacteria.o__Actinomycetales.Other.Other	0.0005428882
c	5	k__Bacteria.p__Actinobacteria.c__Actinobacteria.o__Actinomycetales.Other.Other	0
d	5	k__Bacteria.p__Actinobacteria.c__Actinobacteria.o__Actinomycetales.Other.Other	0
b	3	k__Bacteria.p__Actinobacteria.c__Actinobacteria.o__Actinomycetales.Other.Other	0
c	3	k__Bacteria.p__Actinobacteria.c__Actinobacteria.o__Actinomycetales.Other.Other	0
d	3	k__Bacteria.p__Actinobacteria.c__Actinobacteria.o__Actinomycetales.Other.Other	0
a	5	k__Bacteria.p__Actinobacteria.c__Actinobacteria.o__Actinomycetales.Other.Other	0.0007251632
b	5	k__Bacteria.p__Actinobacteria.c__Actinobacteria.o__Actinomycetales.Other.Other	0
b	a	k__Bacteria.p__Actinobacteria.c__Actinobacteria.o__Actinomycetales.Other.Other	0
d	1	k__Bacteria.p__Actinobacteria.c__Actinobacteria.o__Actinomycetales.Other.Other	0.0162790698
b	1	k__Bacteria.p__Actinobacteria.c__Actinobacteria.o__Actinomycetales.Other.Other	0.011155734
a	1	k__Bacteria.p__Actinobacteria.c__Actinobacteria.o__Actinomycetales.Other.Other	0.0078534031
c	1	k__Bacteria.p__Actinobacteria.c__Actinobacteria.o__Actinomycetales.Other.Other	0.0101167315
b	7	k__Bacteria.p__Actinobacteria.c__Actinobacteria.o__Actinomycetales.Other.Other	0
c	a	k__Bacteria.p__Actinobacteria.c__Actinobacteria.o__Actinomycetales.Other.Other	0.021992238
c	7	k__Bacteria.p__Actinobacteria.c__Actinobacteria.o__Actinomycetales.Other.Other	0.0310344828
a	a	k__Bacteria.p__Actinobacteria.c__Actinobacteria.o__Actinomycetales.f__Microbacteriaceae.g__Microbacterium	0
b	6	k__Bacteria.p__Actinobacteria.c__Actinobacteria.o__Actinomycetales.f__Microbacteriaceae.g__Microbacterium	0
a	6	k__Bacteria.p__Actinobacteria.c__Actinobacteria.o__Actinomycetales.f__Microbacteriaceae.g__Microbacterium	0
a	7	k__Bacteria.p__Actinobacteria.c__Actinobacteria.o__Actinomycetales.f__Microbacteriaceae.g__Microbacterium	0
d	6	k__Bacteria.p__Actinobacteria.c__Actinobacteria.o__Actinomycetales.f__Microbacteriaceae.g__Microbacterium	0
c	6	k__Bacteria.p__Actinobacteria.c__Actinobacteria.o__Actinomycetales.f__Microbacteriaceae.g__Microbacterium	0
d	a	k__Bacteria.p__Actinobacteria.c__Actinobacteria.o__Actinomycetales.f__Microbacteriaceae.g__Microbacterium	0
d	7	k__Bacteria.p__Actinobacteria.c__Actinobacteria.o__Actinomycetales.f__Microbacteriaceae.g__Microbacterium	0
a	3	k__Bacteria.p__Actinobacteria.c__Actinobacteria.o__Actinomycetales.f__Microbacteriaceae.g__Microbacterium	0
c	5	k__Bacteria.p__Actinobacteria.c__Actinobacteria.o__Actinomycetales.f__Microbacteriaceae.g__Microbacterium	0
d	5	k__Bacteria.p__Actinobacteria.c__Actinobacteria.o__Actinomycetales.f__Microbacteriaceae.g__Microbacterium	0.0004286327
b	3	k__Bacteria.p__Actinobacteria.c__Actinobacteria.o__Actinomycetales.f__Microbacteriaceae.g__Microbacterium	0
c	3	k__Bacteria.p__Actinobacteria.c__Actinobacteria.o__Actinomycetales.f__Microbacteriaceae.g__Microbacterium	0
d	3	k__Bacteria.p__Actinobacteria.c__Actinobacteria.o__Actinomycetales.f__Microbacteriaceae.g__Microbacterium	0.0003913894
a	5	k__Bacteria.p__Actinobacteria.c__Actinobacteria.o__Actinomycetales.f__Microbacteriaceae.g__Microbacterium	0
b	5	k__Bacteria.p__Actinobacteria.c__Actinobacteria.o__Actinomycetales.f__Microbacteriaceae.g__Microbacterium	0
b	a	k__Bacteria.p__Actinobacteria.c__Actinobacteria.o__Actinomycetales.f__Microbacteriaceae.g__Microbacterium	0
d	1	k__Bacteria.p__Actinobacteria.c__Actinobacteria.o__Actinomycetales.f__Microbacteriaceae.g__Microbacterium	0
b	1	k__Bacteria.p__Actinobacteria.c__Actinobacteria.o__Actinomycetales.f__Microbacteriaceae.g__Microbacterium	0
a	1	k__Bacteria.p__Actinobacteria.c__Actinobacteria.o__Actinomycetales.f__Microbacteriaceae.g__Microbacterium	0
c	1	k__Bacteria.p__Actinobacteria.c__Actinobacteria.o__Actinomycetales.f__Microbacteriaceae.g__Microbacterium	0
b	7	k__Bacteria.p__Actinobacteria.c__Actinobacteria.o__Actinomycetales.f__Microbacteriaceae.g__Microbacterium	0
c	a	k__Bacteria.p__Actinobacteria.c__Actinobacteria.o__Actinomycetales.f__Microbacteriaceae.g__Microbacterium	0
c	7	k__Bacteria.p__Actinobacteria.c__Actinobacteria.o__Actinomycetales.f__Microbacteriaceae.g__Microbacterium	0
a	a	k__Bacteria.p__Actinobacteria.c__Actinobacteria.o__Actinomycetales.f__Micrococcaceae.Other	0
b	6	k__Bacteria.p__Actinobacteria.c__Actinobacteria.o__Actinomycetales.f__Micrococcaceae.Other	0.0005382131
a	6	k__Bacteria.p__Actinobacteria.c__Actinobacteria.o__Actinomycetales.f__Micrococcaceae.Other	0.000295421
a	7	k__Bacteria.p__Actinobacteria.c__Actinobacteria.o__Actinomycetales.f__Micrococcaceae.Other	0
d	6	k__Bacteria.p__Actinobacteria.c__Actinobacteria.o__Actinomycetales.f__Micrococcaceae.Other	0.0076988879
c	6	k__Bacteria.p__Actinobacteria.c__Actinobacteria.o__Actinomycetales.f__Micrococcaceae.Other	0.008
d	a	k__Bacteria.p__Actinobacteria.c__Actinobacteria.o__Actinomycetales.f__Micrococcaceae.Other	0.0017482517
d	7	k__Bacteria.p__Actinobacteria.c__Actinobacteria.o__Actinomycetales.f__Micrococcaceae.Other	0.00152207
a	3	k__Bacteria.p__Actinobacteria.c__Actinobacteria.o__Actinomycetales.f__Micrococcaceae.Other	0.0010857763
c	5	k__Bacteria.p__Actinobacteria.c__Actinobacteria.o__Actinomycetales.f__Micrococcaceae.Other	0
d	5	k__Bacteria.p__Actinobacteria.c__Actinobacteria.o__Actinomycetales.f__Micrococcaceae.Other	0.0004286327
b	3	k__Bacteria.p__Actinobacteria.c__Actinobacteria.o__Actinomycetales.f__Micrococcaceae.Other	0
c	3	k__Bacteria.p__Actinobacteria.c__Actinobacteria.o__Actinomycetales.f__Micrococcaceae.Other	0
d	3	k__Bacteria.p__Actinobacteria.c__Actinobacteria.o__Actinomycetales.f__Micrococcaceae.Other	0.0011741683
a	5	k__Bacteria.p__Actinobacteria.c__Actinobacteria.o__Actinomycetales.f__Micrococcaceae.Other	0.0007251632
b	5	k__Bacteria.p__Actinobacteria.c__Actinobacteria.o__Actinomycetales.f__Micrococcaceae.Other	0
b	a	k__Bacteria.p__Actinobacteria.c__Actinobacteria.o__Actinomycetales.f__Micrococcaceae.Other	0.0005310674
d	1	k__Bacteria.p__Actinobacteria.c__Actinobacteria.o__Actinomycetales.f__Micrococcaceae.Other	0.0031007752
b	1	k__Bacteria.p__Actinobacteria.c__Actinobacteria.o__Actinomycetales.f__Micrococcaceae.Other	0.0004462294
a	1	k__Bacteria.p__Actinobacteria.c__Actinobacteria.o__Actinomycetales.f__Micrococcaceae.Other	0.0015706806
c	1	k__Bacteria.p__Actinobacteria.c__Actinobacteria.o__Actinomycetales.f__Micrococcaceae.Other	0
b	7	k__Bacteria.p__Actinobacteria.c__Actinobacteria.o__Actinomycetales.f__Micrococcaceae.Other	0
c	a	k__Bacteria.p__Actinobacteria.c__Actinobacteria.o__Actinomycetales.f__Micrococcaceae.Other	0.0045278137
c	7	k__Bacteria.p__Actinobacteria.c__Actinobacteria.o__Actinomycetales.f__Micrococcaceae.Other	0.0011494253
a	a	k__Bacteria.p__Actinobacteria.c__Actinobacteria.o__Actinomycetales.f__Micrococcaceae.g__Micrococcus	0
b	6	k__Bacteria.p__Actinobacteria.c__Actinobacteria.o__Actinomycetales.f__Micrococcaceae.g__Micrococcus	0
a	6	k__Bacteria.p__Actinobacteria.c__Actinobacteria.o__Actinomycetales.f__Micrococcaceae.g__Micrococcus	0
a	7	k__Bacteria.p__Actinobacteria.c__Actinobacteria.o__Actinomycetales.f__Micrococcaceae.g__Micrococcus	0
d	6	k__Bacteria.p__Actinobacteria.c__Actinobacteria.o__Actinomycetales.f__Micrococcaceae.g__Micrococcus	0.000855432
c	6	k__Bacteria.p__Actinobacteria.c__Actinobacteria.o__Actinomycetales.f__Micrococcaceae.g__Micrococcus	0
d	a	k__Bacteria.p__Actinobacteria.c__Actinobacteria.o__Actinomycetales.f__Micrococcaceae.g__Micrococcus	0
d	7	k__Bacteria.p__Actinobacteria.c__Actinobacteria.o__Actinomycetales.f__Micrococcaceae.g__Micrococcus	0
a	3	k__Bacteria.p__Actinobacteria.c__Actinobacteria.o__Actinomycetales.f__Micrococcaceae.g__Micrococcus	0
c	5	k__Bacteria.p__Actinobacteria.c__Actinobacteria.o__Actinomycetales.f__Micrococcaceae.g__Micrococcus	0
d	5	k__Bacteria.p__Actinobacteria.c__Actinobacteria.o__Actinomycetales.f__Micrococcaceae.g__Micrococcus	0
b	3	k__Bacteria.p__Actinobacteria.c__Actinobacteria.o__Actinomycetales.f__Micrococcaceae.g__Micrococcus	0
c	3	k__Bacteria.p__Actinobacteria.c__Actinobacteria.o__Actinomycetales.f__Micrococcaceae.g__Micrococcus	0
d	3	k__Bacteria.p__Actinobacteria.c__Actinobacteria.o__Actinomycetales.f__Micrococcaceae.g__Micrococcus	0
a	5	k__Bacteria.p__Actinobacteria.c__Actinobacteria.o__Actinomycetales.f__Micrococcaceae.g__Micrococcus	0
b	5	k__Bacteria.p__Actinobacteria.c__Actinobacteria.o__Actinomycetales.f__Micrococcaceae.g__Micrococcus	0
b	a	k__Bacteria.p__Actinobacteria.c__Actinobacteria.o__Actinomycetales.f__Micrococcaceae.g__Micrococcus	0
d	1	k__Bacteria.p__Actinobacteria.c__Actinobacteria.o__Actinomycetales.f__Micrococcaceae.g__Micrococcus	0
b	1	k__Bacteria.p__Actinobacteria.c__Actinobacteria.o__Actinomycetales.f__Micrococcaceae.g__Micrococcus	0.0004462294
a	1	k__Bacteria.p__Actinobacteria.c__Actinobacteria.o__Actinomycetales.f__Micrococcaceae.g__Micrococcus	0.0005235602
c	1	k__Bacteria.p__Actinobacteria.c__Actinobacteria.o__Actinomycetales.f__Micrococcaceae.g__Micrococcus	0
b	7	k__Bacteria.p__Actinobacteria.c__Actinobacteria.o__Actinomycetales.f__Micrococcaceae.g__Micrococcus	0
c	a	k__Bacteria.p__Actinobacteria.c__Actinobacteria.o__Actinomycetales.f__Micrococcaceae.g__Micrococcus	0
c	7	k__Bacteria.p__Actinobacteria.c__Actinobacteria.o__Actinomycetales.f__Micrococcaceae.g__Micrococcus	0
a	a	k__Bacteria.p__Actinobacteria.c__Actinobacteria.o__Actinomycetales.f__Propionibacteriaceae.g__Propionibacterium	0
b	6	k__Bacteria.p__Actinobacteria.c__Actinobacteria.o__Actinomycetales.f__Propionibacteriaceae.g__Propionibacterium	0
a	6	k__Bacteria.p__Actinobacteria.c__Actinobacteria.o__Actinomycetales.f__Propionibacteriaceae.g__Propionibacterium	0
a	7	k__Bacteria.p__Actinobacteria.c__Actinobacteria.o__Actinomycetales.f__Propionibacteriaceae.g__Propionibacterium	0.0003536068
d	6	k__Bacteria.p__Actinobacteria.c__Actinobacteria.o__Actinomycetales.f__Propionibacteriaceae.g__Propionibacterium	0
c	6	k__Bacteria.p__Actinobacteria.c__Actinobacteria.o__Actinomycetales.f__Propionibacteriaceae.g__Propionibacterium	0
d	a	k__Bacteria.p__Actinobacteria.c__Actinobacteria.o__Actinomycetales.f__Propionibacteriaceae.g__Propionibacterium	0
d	7	k__Bacteria.p__Actinobacteria.c__Actinobacteria.o__Actinomycetales.f__Propionibacteriaceae.g__Propionibacterium	0
a	3	k__Bacteria.p__Actinobacteria.c__Actinobacteria.o__Actinomycetales.f__Propionibacteriaceae.g__Propionibacterium	0
c	5	k__Bacteria.p__Actinobacteria.c__Actinobacteria.o__Actinomycetales.f__Propionibacteriaceae.g__Propionibacterium	0
d	5	k__Bacteria.p__Actinobacteria.c__Actinobacteria.o__Actinomycetales.f__Propionibacteriaceae.g__Propionibacterium	0
b	3	k__Bacteria.p__Actinobacteria.c__Actinobacteria.o__Actinomycetales.f__Propionibacteriaceae.g__Propionibacterium	0
c	3	k__Bacteria.p__Actinobacteria.c__Actinobacteria.o__Actinomycetales.f__Propionibacteriaceae.g__Propionibacterium	0
d	3	k__Bacteria.p__Actinobacteria.c__Actinobacteria.o__Actinomycetales.f__Propionibacteriaceae.g__Propionibacterium	0
a	5	k__Bacteria.p__Actinobacteria.c__Actinobacteria.o__Actinomycetales.f__Propionibacteriaceae.g__Propionibacterium	0
b	5	k__Bacteria.p__Actinobacteria.c__Actinobacteria.o__Actinomycetales.f__Propionibacteriaceae.g__Propionibacterium	0
b	a	k__Bacteria.p__Actinobacteria.c__Actinobacteria.o__Actinomycetales.f__Propionibacteriaceae.g__Propionibacterium	0
d	1	k__Bacteria.p__Actinobacteria.c__Actinobacteria.o__Actinomycetales.f__Propionibacteriaceae.g__Propionibacterium	0
b	1	k__Bacteria.p__Actinobacteria.c__Actinobacteria.o__Actinomycetales.f__Propionibacteriaceae.g__Propionibacterium	0
a	1	k__Bacteria.p__Actinobacteria.c__Actinobacteria.o__Actinomycetales.f__Propionibacteriaceae.g__Propionibacterium	0
c	1	k__Bacteria.p__Actinobacteria.c__Actinobacteria.o__Actinomycetales.f__Propionibacteriaceae.g__Propionibacterium	0
b	7	k__Bacteria.p__Actinobacteria.c__Actinobacteria.o__Actinomycetales.f__Propionibacteriaceae.g__Propionibacterium	0
c	a	k__Bacteria.p__Actinobacteria.c__Actinobacteria.o__Actinomycetales.f__Propionibacteriaceae.g__Propionibacterium	0
c	7	k__Bacteria.p__Actinobacteria.c__Actinobacteria.o__Actinomycetales.f__Propionibacteriaceae.g__Propionibacterium	0
a	a	k__Bacteria.p__Bacteroidetes.c__Sphingobacteriia.o__Sphingobacteriales.f__Flexibacteraceae.g__Hymenobacter	0
b	6	k__Bacteria.p__Bacteroidetes.c__Sphingobacteriia.o__Sphingobacteriales.f__Flexibacteraceae.g__Hymenobacter	0
a	6	k__Bacteria.p__Bacteroidetes.c__Sphingobacteriia.o__Sphingobacteriales.f__Flexibacteraceae.g__Hymenobacter	0
a	7	k__Bacteria.p__Bacteroidetes.c__Sphingobacteriia.o__Sphingobacteriales.f__Flexibacteraceae.g__Hymenobacter	0.0003536068
d	6	k__Bacteria.p__Bacteroidetes.c__Sphingobacteriia.o__Sphingobacteriales.f__Flexibacteraceae.g__Hymenobacter	0
c	6	k__Bacteria.p__Bacteroidetes.c__Sphingobacteriia.o__Sphingobacteriales.f__Flexibacteraceae.g__Hymenobacter	0
d	a	k__Bacteria.p__Bacteroidetes.c__Sphingobacteriia.o__Sphingobacteriales.f__Flexibacteraceae.g__Hymenobacter	0
d	7	k__Bacteria.p__Bacteroidetes.c__Sphingobacteriia.o__Sphingobacteriales.f__Flexibacteraceae.g__Hymenobacter	0
a	3	k__Bacteria.p__Bacteroidetes.c__Sphingobacteriia.o__Sphingobacteriales.f__Flexibacteraceae.g__Hymenobacter	0
c	5	k__Bacteria.p__Bacteroidetes.c__Sphingobacteriia.o__Sphingobacteriales.f__Flexibacteraceae.g__Hymenobacter	0
d	5	k__Bacteria.p__Bacteroidetes.c__Sphingobacteriia.o__Sphingobacteriales.f__Flexibacteraceae.g__Hymenobacter	0
b	3	k__Bacteria.p__Bacteroidetes.c__Sphingobacteriia.o__Sphingobacteriales.f__Flexibacteraceae.g__Hymenobacter	0
c	3	k__Bacteria.p__Bacteroidetes.c__Sphingobacteriia.o__Sphingobacteriales.f__Flexibacteraceae.g__Hymenobacter	0
d	3	k__Bacteria.p__Bacteroidetes.c__Sphingobacteriia.o__Sphingobacteriales.f__Flexibacteraceae.g__Hymenobacter	0
a	5	k__Bacteria.p__Bacteroidetes.c__Sphingobacteriia.o__Sphingobacteriales.f__Flexibacteraceae.g__Hymenobacter	0
b	5	k__Bacteria.p__Bacteroidetes.c__Sphingobacteriia.o__Sphingobacteriales.f__Flexibacteraceae.g__Hymenobacter	0
b	a	k__Bacteria.p__Bacteroidetes.c__Sphingobacteriia.o__Sphingobacteriales.f__Flexibacteraceae.g__Hymenobacter	0
d	1	k__Bacteria.p__Bacteroidetes.c__Sphingobacteriia.o__Sphingobacteriales.f__Flexibacteraceae.g__Hymenobacter	0
b	1	k__Bacteria.p__Bacteroidetes.c__Sphingobacteriia.o__Sphingobacteriales.f__Flexibacteraceae.g__Hymenobacter	0
a	1	k__Bacteria.p__Bacteroidetes.c__Sphingobacteriia.o__Sphingobacteriales.f__Flexibacteraceae.g__Hymenobacter	0
c	1	k__Bacteria.p__Bacteroidetes.c__Sphingobacteriia.o__Sphingobacteriales.f__Flexibacteraceae.g__Hymenobacter	0
b	7	k__Bacteria.p__Bacteroidetes.c__Sphingobacteriia.o__Sphingobacteriales.f__Flexibacteraceae.g__Hymenobacter	0
c	a	k__Bacteria.p__Bacteroidetes.c__Sphingobacteriia.o__Sphingobacteriales.f__Flexibacteraceae.g__Hymenobacter	0
c	7	k__Bacteria.p__Bacteroidetes.c__Sphingobacteriia.o__Sphingobacteriales.f__Flexibacteraceae.g__Hymenobacter	0
a	a	k__Bacteria.p__Cyanobacteria.c__4C0d.2.o__MLE1.12.f__.g__	0
b	6	k__Bacteria.p__Cyanobacteria.c__4C0d.2.o__MLE1.12.f__.g__	0
a	6	k__Bacteria.p__Cyanobacteria.c__4C0d.2.o__MLE1.12.f__.g__	0.0005908419
a	7	k__Bacteria.p__Cyanobacteria.c__4C0d.2.o__MLE1.12.f__.g__	0
d	6	k__Bacteria.p__Cyanobacteria.c__4C0d.2.o__MLE1.12.f__.g__	0
c	6	k__Bacteria.p__Cyanobacteria.c__4C0d.2.o__MLE1.12.f__.g__	0
d	a	k__Bacteria.p__Cyanobacteria.c__4C0d.2.o__MLE1.12.f__.g__	0
d	7	k__Bacteria.p__Cyanobacteria.c__4C0d.2.o__MLE1.12.f__.g__	0
a	3	k__Bacteria.p__Cyanobacteria.c__4C0d.2.o__MLE1.12.f__.g__	0
c	5	k__Bacteria.p__Cyanobacteria.c__4C0d.2.o__MLE1.12.f__.g__	0
d	5	k__Bacteria.p__Cyanobacteria.c__4C0d.2.o__MLE1.12.f__.g__	0
b	3	k__Bacteria.p__Cyanobacteria.c__4C0d.2.o__MLE1.12.f__.g__	0
c	3	k__Bacteria.p__Cyanobacteria.c__4C0d.2.o__MLE1.12.f__.g__	0
d	3	k__Bacteria.p__Cyanobacteria.c__4C0d.2.o__MLE1.12.f__.g__	0
a	5	k__Bacteria.p__Cyanobacteria.c__4C0d.2.o__MLE1.12.f__.g__	0
b	5	k__Bacteria.p__Cyanobacteria.c__4C0d.2.o__MLE1.12.f__.g__	0
b	a	k__Bacteria.p__Cyanobacteria.c__4C0d.2.o__MLE1.12.f__.g__	0
d	1	k__Bacteria.p__Cyanobacteria.c__4C0d.2.o__MLE1.12.f__.g__	0
b	1	k__Bacteria.p__Cyanobacteria.c__4C0d.2.o__MLE1.12.f__.g__	0
a	1	k__Bacteria.p__Cyanobacteria.c__4C0d.2.o__MLE1.12.f__.g__	0
c	1	k__Bacteria.p__Cyanobacteria.c__4C0d.2.o__MLE1.12.f__.g__	0
b	7	k__Bacteria.p__Cyanobacteria.c__4C0d.2.o__MLE1.12.f__.g__	0
c	a	k__Bacteria.p__Cyanobacteria.c__4C0d.2.o__MLE1.12.f__.g__	0
c	7	k__Bacteria.p__Cyanobacteria.c__4C0d.2.o__MLE1.12.f__.g__	0
a	a	k__Bacteria.p__Cyanobacteria.c__Chloroplast.o__Streptophyta.f__.g__	0
b	6	k__Bacteria.p__Cyanobacteria.c__Chloroplast.o__Streptophyta.f__.g__	0.0010764263
a	6	k__Bacteria.p__Cyanobacteria.c__Chloroplast.o__Streptophyta.f__.g__	0
a	7	k__Bacteria.p__Cyanobacteria.c__Chloroplast.o__Streptophyta.f__.g__	0.0003536068
d	6	k__Bacteria.p__Cyanobacteria.c__Chloroplast.o__Streptophyta.f__.g__	0
c	6	k__Bacteria.p__Cyanobacteria.c__Chloroplast.o__Streptophyta.f__.g__	0
d	a	k__Bacteria.p__Cyanobacteria.c__Chloroplast.o__Streptophyta.f__.g__	0
d	7	k__Bacteria.p__Cyanobacteria.c__Chloroplast.o__Streptophyta.f__.g__	0
a	3	k__Bacteria.p__Cyanobacteria.c__Chloroplast.o__Streptophyta.f__.g__	0
c	5	k__Bacteria.p__Cyanobacteria.c__Chloroplast.o__Streptophyta.f__.g__	0
d	5	k__Bacteria.p__Cyanobacteria.c__Chloroplast.o__Streptophyta.f__.g__	0
b	3	k__Bacteria.p__Cyanobacteria.c__Chloroplast.o__Streptophyta.f__.g__	0
c	3	k__Bacteria.p__Cyanobacteria.c__Chloroplast.o__Streptophyta.f__.g__	0
d	3	k__Bacteria.p__Cyanobacteria.c__Chloroplast.o__Streptophyta.f__.g__	0
a	5	k__Bacteria.p__Cyanobacteria.c__Chloroplast.o__Streptophyta.f__.g__	0
b	5	k__Bacteria.p__Cyanobacteria.c__Chloroplast.o__Streptophyta.f__.g__	0
b	a	k__Bacteria.p__Cyanobacteria.c__Chloroplast.o__Streptophyta.f__.g__	0
d	1	k__Bacteria.p__Cyanobacteria.c__Chloroplast.o__Streptophyta.f__.g__	0
b	1	k__Bacteria.p__Cyanobacteria.c__Chloroplast.o__Streptophyta.f__.g__	0
a	1	k__Bacteria.p__Cyanobacteria.c__Chloroplast.o__Streptophyta.f__.g__	0
c	1	k__Bacteria.p__Cyanobacteria.c__Chloroplast.o__Streptophyta.f__.g__	0
b	7	k__Bacteria.p__Cyanobacteria.c__Chloroplast.o__Streptophyta.f__.g__	0
c	a	k__Bacteria.p__Cyanobacteria.c__Chloroplast.o__Streptophyta.f__.g__	0
c	7	k__Bacteria.p__Cyanobacteria.c__Chloroplast.o__Streptophyta.f__.g__	0
a	a	k__Bacteria.p__Firmicutes.c__Bacilli.Other.Other.Other	0.0160444307
b	6	k__Bacteria.p__Firmicutes.c__Bacilli.Other.Other.Other	0.0113024758
a	6	k__Bacteria.p__Firmicutes.c__Bacilli.Other.Other.Other	0.0129985229
a	7	k__Bacteria.p__Firmicutes.c__Bacilli.Other.Other.Other	0.0226308345
d	6	k__Bacteria.p__Firmicutes.c__Bacilli.Other.Other.Other	0.0153977759
c	6	k__Bacteria.p__Firmicutes.c__Bacilli.Other.Other.Other	0.0173333333
d	a	k__Bacteria.p__Firmicutes.c__Bacilli.Other.Other.Other	0.0122377622
d	7	k__Bacteria.p__Firmicutes.c__Bacilli.Other.Other.Other	0.0091324201
a	3	k__Bacteria.p__Firmicutes.c__Bacilli.Other.Other.Other	0.009771987
c	5	k__Bacteria.p__Firmicutes.c__Bacilli.Other.Other.Other	0.0264123258
d	5	k__Bacteria.p__Firmicutes.c__Bacilli.Other.Other.Other	0.0145735105
b	3	k__Bacteria.p__Firmicutes.c__Bacilli.Other.Other.Other	0.0120274914
c	3	k__Bacteria.p__Firmicutes.c__Bacilli.Other.Other.Other	0.0247435124
d	3	k__Bacteria.p__Firmicutes.c__Bacilli.Other.Other.Other	0.0078277886
a	5	k__Bacteria.p__Firmicutes.c__Bacilli.Other.Other.Other	0.0130529369
b	5	k__Bacteria.p__Firmicutes.c__Bacilli.Other.Other.Other	0.008644222
b	a	k__Bacteria.p__Firmicutes.c__Bacilli.Other.Other.Other	0.0127456187
d	1	k__Bacteria.p__Firmicutes.c__Bacilli.Other.Other.Other	0.0589147287
b	1	k__Bacteria.p__Firmicutes.c__Bacilli.Other.Other.Other	0.0397144132
a	1	k__Bacteria.p__Firmicutes.c__Bacilli.Other.Other.Other	0.0570680628
c	1	k__Bacteria.p__Firmicutes.c__Bacilli.Other.Other.Other	0.0591439689
b	7	k__Bacteria.p__Firmicutes.c__Bacilli.Other.Other.Other	0.0093567251
c	a	k__Bacteria.p__Firmicutes.c__Bacilli.Other.Other.Other	0.0265200517
c	7	k__Bacteria.p__Firmicutes.c__Bacilli.Other.Other.Other	0.0218390805
a	a	k__Bacteria.p__Firmicutes.c__Bacilli.o__Bacillales.f__Bacillaceae.g__Anoxybacillus	0
b	6	k__Bacteria.p__Firmicutes.c__Bacilli.o__Bacillales.f__Bacillaceae.g__Anoxybacillus	0
a	6	k__Bacteria.p__Firmicutes.c__Bacilli.o__Bacillales.f__Bacillaceae.g__Anoxybacillus	0
a	7	k__Bacteria.p__Firmicutes.c__Bacilli.o__Bacillales.f__Bacillaceae.g__Anoxybacillus	0
d	6	k__Bacteria.p__Firmicutes.c__Bacilli.o__Bacillales.f__Bacillaceae.g__Anoxybacillus	0
c	6	k__Bacteria.p__Firmicutes.c__Bacilli.o__Bacillales.f__Bacillaceae.g__Anoxybacillus	0
d	a	k__Bacteria.p__Firmicutes.c__Bacilli.o__Bacillales.f__Bacillaceae.g__Anoxybacillus	0
d	7	k__Bacteria.p__Firmicutes.c__Bacilli.o__Bacillales.f__Bacillaceae.g__Anoxybacillus	0
a	3	k__Bacteria.p__Firmicutes.c__Bacilli.o__Bacillales.f__Bacillaceae.g__Anoxybacillus	0
c	5	k__Bacteria.p__Firmicutes.c__Bacilli.o__Bacillales.f__Bacillaceae.g__Anoxybacillus	0
d	5	k__Bacteria.p__Firmicutes.c__Bacilli.o__Bacillales.f__Bacillaceae.g__Anoxybacillus	0
b	3	k__Bacteria.p__Firmicutes.c__Bacilli.o__Bacillales.f__Bacillaceae.g__Anoxybacillus	0
c	3	k__Bacteria.p__Firmicutes.c__Bacilli.o__Bacillales.f__Bacillaceae.g__Anoxybacillus	0
d	3	k__Bacteria.p__Firmicutes.c__Bacilli.o__Bacillales.f__Bacillaceae.g__Anoxybacillus	0
a	5	k__Bacteria.p__Firmicutes.c__Bacilli.o__Bacillales.f__Bacillaceae.g__Anoxybacillus	0
b	5	k__Bacteria.p__Firmicutes.c__Bacilli.o__Bacillales.f__Bacillaceae.g__Anoxybacillus	0
b	a	k__Bacteria.p__Firmicutes.c__Bacilli.o__Bacillales.f__Bacillaceae.g__Anoxybacillus	0
d	1	k__Bacteria.p__Firmicutes.c__Bacilli.o__Bacillales.f__Bacillaceae.g__Anoxybacillus	0
b	1	k__Bacteria.p__Firmicutes.c__Bacilli.o__Bacillales.f__Bacillaceae.g__Anoxybacillus	0
a	1	k__Bacteria.p__Firmicutes.c__Bacilli.o__Bacillales.f__Bacillaceae.g__Anoxybacillus	0
c	1	k__Bacteria.p__Firmicutes.c__Bacilli.o__Bacillales.f__Bacillaceae.g__Anoxybacillus	0
b	7	k__Bacteria.p__Firmicutes.c__Bacilli.o__Bacillales.f__Bacillaceae.g__Anoxybacillus	0.0005847953
c	a	k__Bacteria.p__Firmicutes.c__Bacilli.o__Bacillales.f__Bacillaceae.g__Anoxybacillus	0
c	7	k__Bacteria.p__Firmicutes.c__Bacilli.o__Bacillales.f__Bacillaceae.g__Anoxybacillus	0
a	a	k__Bacteria.p__Firmicutes.c__Bacilli.o__Bacillales.f__Staphylococcaceae.Other	0
b	6	k__Bacteria.p__Firmicutes.c__Bacilli.o__Bacillales.f__Staphylococcaceae.Other	0.0005382131
a	6	k__Bacteria.p__Firmicutes.c__Bacilli.o__Bacillales.f__Staphylococcaceae.Other	0.0005908419
a	7	k__Bacteria.p__Firmicutes.c__Bacilli.o__Bacillales.f__Staphylococcaceae.Other	0.0003536068
d	6	k__Bacteria.p__Firmicutes.c__Bacilli.o__Bacillales.f__Staphylococcaceae.Other	0.0265183918
c	6	k__Bacteria.p__Firmicutes.c__Bacilli.o__Bacillales.f__Staphylococcaceae.Other	0.0253333333
d	a	k__Bacteria.p__Firmicutes.c__Bacilli.o__Bacillales.f__Staphylococcaceae.Other	0.0087412587
d	7	k__Bacteria.p__Firmicutes.c__Bacilli.o__Bacillales.f__Staphylococcaceae.Other	0.0167427702
a	3	k__Bacteria.p__Firmicutes.c__Bacilli.o__Bacillales.f__Staphylococcaceae.Other	0
c	5	k__Bacteria.p__Firmicutes.c__Bacilli.o__Bacillales.f__Staphylococcaceae.Other	0.0029347029
d	5	k__Bacteria.p__Firmicutes.c__Bacilli.o__Bacillales.f__Staphylococcaceae.Other	0.0021431633
b	3	k__Bacteria.p__Firmicutes.c__Bacilli.o__Bacillales.f__Staphylococcaceae.Other	0
c	3	k__Bacteria.p__Firmicutes.c__Bacilli.o__Bacillales.f__Staphylococcaceae.Other	0.0024140012
d	3	k__Bacteria.p__Firmicutes.c__Bacilli.o__Bacillales.f__Staphylococcaceae.Other	0.0007827789
a	5	k__Bacteria.p__Firmicutes.c__Bacilli.o__Bacillales.f__Staphylococcaceae.Other	0.0021754895
b	5	k__Bacteria.p__Firmicutes.c__Bacilli.o__Bacillales.f__Staphylococcaceae.Other	0.0022747953
b	a	k__Bacteria.p__Firmicutes.c__Bacilli.o__Bacillales.f__Staphylococcaceae.Other	0.0015932023
d	1	k__Bacteria.p__Firmicutes.c__Bacilli.o__Bacillales.f__Staphylococcaceae.Other	0.0496124031
b	1	k__Bacteria.p__Firmicutes.c__Bacilli.o__Bacillales.f__Staphylococcaceae.Other	0.0450691656
a	1	k__Bacteria.p__Firmicutes.c__Bacilli.o__Bacillales.f__Staphylococcaceae.Other	0.0481675393
c	1	k__Bacteria.p__Firmicutes.c__Bacilli.o__Bacillales.f__Staphylococcaceae.Other	0.0459143969
b	7	k__Bacteria.p__Firmicutes.c__Bacilli.o__Bacillales.f__Staphylococcaceae.Other	0
c	a	k__Bacteria.p__Firmicutes.c__Bacilli.o__Bacillales.f__Staphylococcaceae.Other	0.0452781371
c	7	k__Bacteria.p__Firmicutes.c__Bacilli.o__Bacillales.f__Staphylococcaceae.Other	0.0563218391
a	a	k__Bacteria.p__Firmicutes.c__Bacilli.o__Bacillales.f__Staphylococcaceae.g__	0
b	6	k__Bacteria.p__Firmicutes.c__Bacilli.o__Bacillales.f__Staphylococcaceae.g__	0
a	6	k__Bacteria.p__Firmicutes.c__Bacilli.o__Bacillales.f__Staphylococcaceae.g__	0
a	7	k__Bacteria.p__Firmicutes.c__Bacilli.o__Bacillales.f__Staphylococcaceae.g__	0
d	6	k__Bacteria.p__Firmicutes.c__Bacilli.o__Bacillales.f__Staphylococcaceae.g__	0
c	6	k__Bacteria.p__Firmicutes.c__Bacilli.o__Bacillales.f__Staphylococcaceae.g__	0
d	a	k__Bacteria.p__Firmicutes.c__Bacilli.o__Bacillales.f__Staphylococcaceae.g__	0
d	7	k__Bacteria.p__Firmicutes.c__Bacilli.o__Bacillales.f__Staphylococcaceae.g__	0
a	3	k__Bacteria.p__Firmicutes.c__Bacilli.o__Bacillales.f__Staphylococcaceae.g__	0
c	5	k__Bacteria.p__Firmicutes.c__Bacilli.o__Bacillales.f__Staphylococcaceae.g__	0
d	5	k__Bacteria.p__Firmicutes.c__Bacilli.o__Bacillales.f__Staphylococcaceae.g__	0
b	3	k__Bacteria.p__Firmicutes.c__Bacilli.o__Bacillales.f__Staphylococcaceae.g__	0
c	3	k__Bacteria.p__Firmicutes.c__Bacilli.o__Bacillales.f__Staphylococcaceae.g__	0
d	3	k__Bacteria.p__Firmicutes.c__Bacilli.o__Bacillales.f__Staphylococcaceae.g__	0
a	5	k__Bacteria.p__Firmicutes.c__Bacilli.o__Bacillales.f__Staphylococcaceae.g__	0
b	5	k__Bacteria.p__Firmicutes.c__Bacilli.o__Bacillales.f__Staphylococcaceae.g__	0
b	a	k__Bacteria.p__Firmicutes.c__Bacilli.o__Bacillales.f__Staphylococcaceae.g__	0
d	1	k__Bacteria.p__Firmicutes.c__Bacilli.o__Bacillales.f__Staphylococcaceae.g__	0
b	1	k__Bacteria.p__Firmicutes.c__Bacilli.o__Bacillales.f__Staphylococcaceae.g__	0
a	1	k__Bacteria.p__Firmicutes.c__Bacilli.o__Bacillales.f__Staphylococcaceae.g__	0
c	1	k__Bacteria.p__Firmicutes.c__Bacilli.o__Bacillales.f__Staphylococcaceae.g__	0
b	7	k__Bacteria.p__Firmicutes.c__Bacilli.o__Bacillales.f__Staphylococcaceae.g__	0
c	a	k__Bacteria.p__Firmicutes.c__Bacilli.o__Bacillales.f__Staphylococcaceae.g__	0
c	7	k__Bacteria.p__Firmicutes.c__Bacilli.o__Bacillales.f__Staphylococcaceae.g__	0
a	a	k__Bacteria.p__Firmicutes.c__Bacilli.o__Bacillales.f__Staphylococcaceae.g__Staphylococcus	0
b	6	k__Bacteria.p__Firmicutes.c__Bacilli.o__Bacillales.f__Staphylococcaceae.g__Staphylococcus	0.0021528525
a	6	k__Bacteria.p__Firmicutes.c__Bacilli.o__Bacillales.f__Staphylococcaceae.g__Staphylococcus	0.0020679468
a	7	k__Bacteria.p__Firmicutes.c__Bacilli.o__Bacillales.f__Staphylococcaceae.g__Staphylococcus	0.0021216407
d	6	k__Bacteria.p__Firmicutes.c__Bacilli.o__Bacillales.f__Staphylococcaceae.g__Staphylococcus	0.1633875107
c	6	k__Bacteria.p__Firmicutes.c__Bacilli.o__Bacillales.f__Staphylococcaceae.g__Staphylococcus	0.236
d	a	k__Bacteria.p__Firmicutes.c__Bacilli.o__Bacillales.f__Staphylococcaceae.g__Staphylococcus	0.0576923077
d	7	k__Bacteria.p__Firmicutes.c__Bacilli.o__Bacillales.f__Staphylococcaceae.g__Staphylococcus	0.0684931507
a	3	k__Bacteria.p__Firmicutes.c__Bacilli.o__Bacillales.f__Staphylococcaceae.g__Staphylococcus	0.006514658
c	5	k__Bacteria.p__Firmicutes.c__Bacilli.o__Bacillales.f__Staphylococcaceae.g__Staphylococcus	0.0044020543
d	5	k__Bacteria.p__Firmicutes.c__Bacilli.o__Bacillales.f__Staphylococcaceae.g__Staphylococcus	0.0034290613
b	3	k__Bacteria.p__Firmicutes.c__Bacilli.o__Bacillales.f__Staphylococcaceae.g__Staphylococcus	0.0017182131
c	3	k__Bacteria.p__Firmicutes.c__Bacilli.o__Bacillales.f__Staphylococcaceae.g__Staphylococcus	0.0042245021
d	3	k__Bacteria.p__Firmicutes.c__Bacilli.o__Bacillales.f__Staphylococcaceae.g__Staphylococcus	0.0035225049
a	5	k__Bacteria.p__Firmicutes.c__Bacilli.o__Bacillales.f__Staphylococcaceae.g__Staphylococcus	0.0029006526
b	5	k__Bacteria.p__Firmicutes.c__Bacilli.o__Bacillales.f__Staphylococcaceae.g__Staphylococcus	0.0045495905
b	a	k__Bacteria.p__Firmicutes.c__Bacilli.o__Bacillales.f__Staphylococcaceae.g__Staphylococcus	0.0010621349
d	1	k__Bacteria.p__Firmicutes.c__Bacilli.o__Bacillales.f__Staphylococcaceae.g__Staphylococcus	0.219379845
b	1	k__Bacteria.p__Firmicutes.c__Bacilli.o__Bacillales.f__Staphylococcaceae.g__Staphylococcus	0.2092815707
a	1	k__Bacteria.p__Firmicutes.c__Bacilli.o__Bacillales.f__Staphylococcaceae.g__Staphylococcus	0.1790575916
c	1	k__Bacteria.p__Firmicutes.c__Bacilli.o__Bacillales.f__Staphylococcaceae.g__Staphylococcus	0.1750972763
b	7	k__Bacteria.p__Firmicutes.c__Bacilli.o__Bacillales.f__Staphylococcaceae.g__Staphylococcus	0.0005847953
c	a	k__Bacteria.p__Firmicutes.c__Bacilli.o__Bacillales.f__Staphylococcaceae.g__Staphylococcus	0.5019404916
c	7	k__Bacteria.p__Firmicutes.c__Bacilli.o__Bacillales.f__Staphylococcaceae.g__Staphylococcus	0.4954022989
a	a	k__Bacteria.p__Firmicutes.c__Bacilli.o__Lactobacillales.Other.Other	0.0067880284
b	6	k__Bacteria.p__Firmicutes.c__Bacilli.o__Lactobacillales.Other.Other	0.0075349839
a	6	k__Bacteria.p__Firmicutes.c__Bacilli.o__Lactobacillales.Other.Other	0.0076809453
a	7	k__Bacteria.p__Firmicutes.c__Bacilli.o__Lactobacillales.Other.Other	0.0056577086
d	6	k__Bacteria.p__Firmicutes.c__Bacilli.o__Lactobacillales.Other.Other	0
c	6	k__Bacteria.p__Firmicutes.c__Bacilli.o__Lactobacillales.Other.Other	0
d	a	k__Bacteria.p__Firmicutes.c__Bacilli.o__Lactobacillales.Other.Other	0.0043706294
d	7	k__Bacteria.p__Firmicutes.c__Bacilli.o__Lactobacillales.Other.Other	0.00456621
a	3	k__Bacteria.p__Firmicutes.c__Bacilli.o__Lactobacillales.Other.Other	0.0059717698
c	5	k__Bacteria.p__Firmicutes.c__Bacilli.o__Lactobacillales.Other.Other	0.00513573
d	5	k__Bacteria.p__Firmicutes.c__Bacilli.o__Lactobacillales.Other.Other	0.0047149593
b	3	k__Bacteria.p__Firmicutes.c__Bacilli.o__Lactobacillales.Other.Other	0.0077319588
c	3	k__Bacteria.p__Firmicutes.c__Bacilli.o__Lactobacillales.Other.Other	0.0084490042
d	3	k__Bacteria.p__Firmicutes.c__Bacilli.o__Lactobacillales.Other.Other	0.0066536204
a	5	k__Bacteria.p__Firmicutes.c__Bacilli.o__Lactobacillales.Other.Other	0.004350979
b	5	k__Bacteria.p__Firmicutes.c__Bacilli.o__Lactobacillales.Other.Other	0.0072793449
b	a	k__Bacteria.p__Firmicutes.c__Bacilli.o__Lactobacillales.Other.Other	0.0037174721
d	1	k__Bacteria.p__Firmicutes.c__Bacilli.o__Lactobacillales.Other.Other	0.007751938
b	1	k__Bacteria.p__Firmicutes.c__Bacilli.o__Lactobacillales.Other.Other	0.0116019634
a	1	k__Bacteria.p__Firmicutes.c__Bacilli.o__Lactobacillales.Other.Other	0.0062827225
c	1	k__Bacteria.p__Firmicutes.c__Bacilli.o__Lactobacillales.Other.Other	0.0108949416
b	7	k__Bacteria.p__Firmicutes.c__Bacilli.o__Lactobacillales.Other.Other	0.0058479532
c	a	k__Bacteria.p__Firmicutes.c__Bacilli.o__Lactobacillales.Other.Other	0.0025873221
c	7	k__Bacteria.p__Firmicutes.c__Bacilli.o__Lactobacillales.Other.Other	0.0011494253
a	a	k__Bacteria.p__Firmicutes.c__Bacilli.o__Lactobacillales.f__Enterococcaceae.Other	0.0521443999
b	6	k__Bacteria.p__Firmicutes.c__Bacilli.o__Lactobacillales.f__Enterococcaceae.Other	0.0581270183
a	6	k__Bacteria.p__Firmicutes.c__Bacilli.o__Lactobacillales.f__Enterococcaceae.Other	0.0534711965
a	7	k__Bacteria.p__Firmicutes.c__Bacilli.o__Lactobacillales.f__Enterococcaceae.Other	0.0724893918
d	6	k__Bacteria.p__Firmicutes.c__Bacilli.o__Lactobacillales.f__Enterococcaceae.Other	0.0111206159
c	6	k__Bacteria.p__Firmicutes.c__Bacilli.o__Lactobacillales.f__Enterococcaceae.Other	0.0146666667
d	a	k__Bacteria.p__Firmicutes.c__Bacilli.o__Lactobacillales.f__Enterococcaceae.Other	0.0174825175
d	7	k__Bacteria.p__Firmicutes.c__Bacilli.o__Lactobacillales.f__Enterococcaceae.Other	0.0167427702
a	3	k__Bacteria.p__Firmicutes.c__Bacilli.o__Lactobacillales.f__Enterococcaceae.Other	0.0586319218
c	5	k__Bacteria.p__Firmicutes.c__Bacilli.o__Lactobacillales.f__Enterococcaceae.Other	0.0484225972
d	5	k__Bacteria.p__Firmicutes.c__Bacilli.o__Lactobacillales.f__Enterococcaceae.Other	0.0364337763
b	3	k__Bacteria.p__Firmicutes.c__Bacilli.o__Lactobacillales.f__Enterococcaceae.Other	0.0489690722
c	3	k__Bacteria.p__Firmicutes.c__Bacilli.o__Lactobacillales.f__Enterococcaceae.Other	0.0633675317
d	3	k__Bacteria.p__Firmicutes.c__Bacilli.o__Lactobacillales.f__Enterococcaceae.Other	0.0410958904
a	5	k__Bacteria.p__Firmicutes.c__Bacilli.o__Lactobacillales.f__Enterococcaceae.Other	0.026831037
b	5	k__Bacteria.p__Firmicutes.c__Bacilli.o__Lactobacillales.f__Enterococcaceae.Other	0.0414012739
b	a	k__Bacteria.p__Firmicutes.c__Bacilli.o__Lactobacillales.f__Enterococcaceae.Other	0.0541688794
d	1	k__Bacteria.p__Firmicutes.c__Bacilli.o__Lactobacillales.f__Enterococcaceae.Other	0.0511627907
b	1	k__Bacteria.p__Firmicutes.c__Bacilli.o__Lactobacillales.f__Enterococcaceae.Other	0.0361445783
a	1	k__Bacteria.p__Firmicutes.c__Bacilli.o__Lactobacillales.f__Enterococcaceae.Other	0.045026178
c	1	k__Bacteria.p__Firmicutes.c__Bacilli.o__Lactobacillales.f__Enterococcaceae.Other	0.0474708171
b	7	k__Bacteria.p__Firmicutes.c__Bacilli.o__Lactobacillales.f__Enterococcaceae.Other	0.0614035088
c	a	k__Bacteria.p__Firmicutes.c__Bacilli.o__Lactobacillales.f__Enterococcaceae.Other	0.0084087969
c	7	k__Bacteria.p__Firmicutes.c__Bacilli.o__Lactobacillales.f__Enterococcaceae.Other	0.0172413793
a	a	k__Bacteria.p__Firmicutes.c__Bacilli.o__Lactobacillales.f__Enterococcaceae.g__Enterococcus	0.9102128973
b	6	k__Bacteria.p__Firmicutes.c__Bacilli.o__Lactobacillales.f__Enterococcaceae.g__Enterococcus	0.625941873
a	6	k__Bacteria.p__Firmicutes.c__Bacilli.o__Lactobacillales.f__Enterococcaceae.g__Enterococcus	0.6088626292
a	7	k__Bacteria.p__Firmicutes.c__Bacilli.o__Lactobacillales.f__Enterococcaceae.g__Enterococcus	0.8723479491
d	6	k__Bacteria.p__Firmicutes.c__Bacilli.o__Lactobacillales.f__Enterococcaceae.g__Enterococcus	0.1591103507
c	6	k__Bacteria.p__Firmicutes.c__Bacilli.o__Lactobacillales.f__Enterococcaceae.g__Enterococcus	0.148
d	a	k__Bacteria.p__Firmicutes.c__Bacilli.o__Lactobacillales.f__Enterococcaceae.g__Enterococcus	0.0926573427
d	7	k__Bacteria.p__Firmicutes.c__Bacilli.o__Lactobacillales.f__Enterococcaceae.g__Enterococcus	0.095890411
a	3	k__Bacteria.p__Firmicutes.c__Bacilli.o__Lactobacillales.f__Enterococcaceae.g__Enterococcus	0.4755700326
c	5	k__Bacteria.p__Firmicutes.c__Bacilli.o__Lactobacillales.f__Enterococcaceae.g__Enterococcus	0.386647102
d	5	k__Bacteria.p__Firmicutes.c__Bacilli.o__Lactobacillales.f__Enterococcaceae.g__Enterococcus	0.4042006001
b	3	k__Bacteria.p__Firmicutes.c__Bacilli.o__Lactobacillales.f__Enterococcaceae.g__Enterococcus	0.4982817869
c	3	k__Bacteria.p__Firmicutes.c__Bacilli.o__Lactobacillales.f__Enterococcaceae.g__Enterococcus	0.4616777308
d	3	k__Bacteria.p__Firmicutes.c__Bacilli.o__Lactobacillales.f__Enterococcaceae.g__Enterococcus	0.3843444227
a	5	k__Bacteria.p__Firmicutes.c__Bacilli.o__Lactobacillales.f__Enterococcaceae.g__Enterococcus	0.4481508339
b	5	k__Bacteria.p__Firmicutes.c__Bacilli.o__Lactobacillales.f__Enterococcaceae.g__Enterococcus	0.4868061874
b	a	k__Bacteria.p__Firmicutes.c__Bacilli.o__Lactobacillales.f__Enterococcaceae.g__Enterococcus	0.6978226235
d	1	k__Bacteria.p__Firmicutes.c__Bacilli.o__Lactobacillales.f__Enterococcaceae.g__Enterococcus	0.407751938
b	1	k__Bacteria.p__Firmicutes.c__Bacilli.o__Lactobacillales.f__Enterococcaceae.g__Enterococcus	0.4515841142
a	1	k__Bacteria.p__Firmicutes.c__Bacilli.o__Lactobacillales.f__Enterococcaceae.g__Enterococcus	0.4460732984
c	1	k__Bacteria.p__Firmicutes.c__Bacilli.o__Lactobacillales.f__Enterococcaceae.g__Enterococcus	0.4498054475
b	7	k__Bacteria.p__Firmicutes.c__Bacilli.o__Lactobacillales.f__Enterococcaceae.g__Enterococcus	0.6830409357
c	a	k__Bacteria.p__Firmicutes.c__Bacilli.o__Lactobacillales.f__Enterococcaceae.g__Enterococcus	0.1358344114
c	7	k__Bacteria.p__Firmicutes.c__Bacilli.o__Lactobacillales.f__Enterococcaceae.g__Enterococcus	0.1413793103
a	a	k__Bacteria.p__Firmicutes.c__Bacilli.o__Lactobacillales.f__Streptococcaceae.g__	0.0138846035
b	6	k__Bacteria.p__Firmicutes.c__Bacilli.o__Lactobacillales.f__Streptococcaceae.g__	0.0118406889
a	6	k__Bacteria.p__Firmicutes.c__Bacilli.o__Lactobacillales.f__Streptococcaceae.g__	0.0091580502
a	7	k__Bacteria.p__Firmicutes.c__Bacilli.o__Lactobacillales.f__Streptococcaceae.g__	0.0123762376
d	6	k__Bacteria.p__Firmicutes.c__Bacilli.o__Lactobacillales.f__Streptococcaceae.g__	0.000855432
c	6	k__Bacteria.p__Firmicutes.c__Bacilli.o__Lactobacillales.f__Streptococcaceae.g__	0.0013333333
d	a	k__Bacteria.p__Firmicutes.c__Bacilli.o__Lactobacillales.f__Streptococcaceae.g__	0.0017482517
d	7	k__Bacteria.p__Firmicutes.c__Bacilli.o__Lactobacillales.f__Streptococcaceae.g__	0.00456621
a	3	k__Bacteria.p__Firmicutes.c__Bacilli.o__Lactobacillales.f__Streptococcaceae.g__	0.0038002172
c	5	k__Bacteria.p__Firmicutes.c__Bacilli.o__Lactobacillales.f__Streptococcaceae.g__	0.0088041086
d	5	k__Bacteria.p__Firmicutes.c__Bacilli.o__Lactobacillales.f__Streptococcaceae.g__	0.0085726532
b	3	k__Bacteria.p__Firmicutes.c__Bacilli.o__Lactobacillales.f__Streptococcaceae.g__	0.0120274914
c	3	k__Bacteria.p__Firmicutes.c__Bacilli.o__Lactobacillales.f__Streptococcaceae.g__	0.012070006
d	3	k__Bacteria.p__Firmicutes.c__Bacilli.o__Lactobacillales.f__Streptococcaceae.g__	0.0046966732
a	5	k__Bacteria.p__Firmicutes.c__Bacilli.o__Lactobacillales.f__Streptococcaceae.g__	0.0029006526
b	5	k__Bacteria.p__Firmicutes.c__Bacilli.o__Lactobacillales.f__Streptococcaceae.g__	0.0059144677
b	a	k__Bacteria.p__Firmicutes.c__Bacilli.o__Lactobacillales.f__Streptococcaceae.g__	0.0084970791
d	1	k__Bacteria.p__Firmicutes.c__Bacilli.o__Lactobacillales.f__Streptococcaceae.g__	0.0108527132
b	1	k__Bacteria.p__Firmicutes.c__Bacilli.o__Lactobacillales.f__Streptococcaceae.g__	0.0058009817
a	1	k__Bacteria.p__Firmicutes.c__Bacilli.o__Lactobacillales.f__Streptococcaceae.g__	0.0073298429
c	1	k__Bacteria.p__Firmicutes.c__Bacilli.o__Lactobacillales.f__Streptococcaceae.g__	0.0101167315
b	7	k__Bacteria.p__Firmicutes.c__Bacilli.o__Lactobacillales.f__Streptococcaceae.g__	0.0081871345
c	a	k__Bacteria.p__Firmicutes.c__Bacilli.o__Lactobacillales.f__Streptococcaceae.g__	0.0012936611
c	7	k__Bacteria.p__Firmicutes.c__Bacilli.o__Lactobacillales.f__Streptococcaceae.g__	0.0034482759
a	a	k__Bacteria.p__Proteobacteria.Other.Other.Other.Other	0
b	6	k__Bacteria.p__Proteobacteria.Other.Other.Other.Other	0.0005382131
a	6	k__Bacteria.p__Proteobacteria.Other.Other.Other.Other	0.0005908419
a	7	k__Bacteria.p__Proteobacteria.Other.Other.Other.Other	0
d	6	k__Bacteria.p__Proteobacteria.Other.Other.Other.Other	0.001710864
c	6	k__Bacteria.p__Proteobacteria.Other.Other.Other.Other	0.0013333333
d	a	k__Bacteria.p__Proteobacteria.Other.Other.Other.Other	0.0017482517
d	7	k__Bacteria.p__Proteobacteria.Other.Other.Other.Other	0.00304414
a	3	k__Bacteria.p__Proteobacteria.Other.Other.Other.Other	0
c	5	k__Bacteria.p__Proteobacteria.Other.Other.Other.Other	0.0014673514
d	5	k__Bacteria.p__Proteobacteria.Other.Other.Other.Other	0.0004286327
b	3	k__Bacteria.p__Proteobacteria.Other.Other.Other.Other	0
c	3	k__Bacteria.p__Proteobacteria.Other.Other.Other.Other	0.0006035003
d	3	k__Bacteria.p__Proteobacteria.Other.Other.Other.Other	0.0003913894
a	5	k__Bacteria.p__Proteobacteria.Other.Other.Other.Other	0.0014503263
b	5	k__Bacteria.p__Proteobacteria.Other.Other.Other.Other	0.0004549591
b	a	k__Bacteria.p__Proteobacteria.Other.Other.Other.Other	0
d	1	k__Bacteria.p__Proteobacteria.Other.Other.Other.Other	0
b	1	k__Bacteria.p__Proteobacteria.Other.Other.Other.Other	0.0004462294
a	1	k__Bacteria.p__Proteobacteria.Other.Other.Other.Other	0
c	1	k__Bacteria.p__Proteobacteria.Other.Other.Other.Other	0
b	7	k__Bacteria.p__Proteobacteria.Other.Other.Other.Other	0
c	a	k__Bacteria.p__Proteobacteria.Other.Other.Other.Other	0
c	7	k__Bacteria.p__Proteobacteria.Other.Other.Other.Other	0.0022988506
a	a	k__Bacteria.p__Proteobacteria.c__Alphaproteobacteria.o__Caulobacterales.f__Caulobacteraceae.Other	0
b	6	k__Bacteria.p__Proteobacteria.c__Alphaproteobacteria.o__Caulobacterales.f__Caulobacteraceae.Other	0
a	6	k__Bacteria.p__Proteobacteria.c__Alphaproteobacteria.o__Caulobacterales.f__Caulobacteraceae.Other	0.000295421
a	7	k__Bacteria.p__Proteobacteria.c__Alphaproteobacteria.o__Caulobacterales.f__Caulobacteraceae.Other	0
d	6	k__Bacteria.p__Proteobacteria.c__Alphaproteobacteria.o__Caulobacterales.f__Caulobacteraceae.Other	0
c	6	k__Bacteria.p__Proteobacteria.c__Alphaproteobacteria.o__Caulobacterales.f__Caulobacteraceae.Other	0
d	a	k__Bacteria.p__Proteobacteria.c__Alphaproteobacteria.o__Caulobacterales.f__Caulobacteraceae.Other	0
d	7	k__Bacteria.p__Proteobacteria.c__Alphaproteobacteria.o__Caulobacterales.f__Caulobacteraceae.Other	0
a	3	k__Bacteria.p__Proteobacteria.c__Alphaproteobacteria.o__Caulobacterales.f__Caulobacteraceae.Other	0
c	5	k__Bacteria.p__Proteobacteria.c__Alphaproteobacteria.o__Caulobacterales.f__Caulobacteraceae.Other	0
d	5	k__Bacteria.p__Proteobacteria.c__Alphaproteobacteria.o__Caulobacterales.f__Caulobacteraceae.Other	0
b	3	k__Bacteria.p__Proteobacteria.c__Alphaproteobacteria.o__Caulobacterales.f__Caulobacteraceae.Other	0
c	3	k__Bacteria.p__Proteobacteria.c__Alphaproteobacteria.o__Caulobacterales.f__Caulobacteraceae.Other	0
d	3	k__Bacteria.p__Proteobacteria.c__Alphaproteobacteria.o__Caulobacterales.f__Caulobacteraceae.Other	0
a	5	k__Bacteria.p__Proteobacteria.c__Alphaproteobacteria.o__Caulobacterales.f__Caulobacteraceae.Other	0
b	5	k__Bacteria.p__Proteobacteria.c__Alphaproteobacteria.o__Caulobacterales.f__Caulobacteraceae.Other	0
b	a	k__Bacteria.p__Proteobacteria.c__Alphaproteobacteria.o__Caulobacterales.f__Caulobacteraceae.Other	0
d	1	k__Bacteria.p__Proteobacteria.c__Alphaproteobacteria.o__Caulobacterales.f__Caulobacteraceae.Other	0
b	1	k__Bacteria.p__Proteobacteria.c__Alphaproteobacteria.o__Caulobacterales.f__Caulobacteraceae.Other	0
a	1	k__Bacteria.p__Proteobacteria.c__Alphaproteobacteria.o__Caulobacterales.f__Caulobacteraceae.Other	0
c	1	k__Bacteria.p__Proteobacteria.c__Alphaproteobacteria.o__Caulobacterales.f__Caulobacteraceae.Other	0
b	7	k__Bacteria.p__Proteobacteria.c__Alphaproteobacteria.o__Caulobacterales.f__Caulobacteraceae.Other	0
c	a	k__Bacteria.p__Proteobacteria.c__Alphaproteobacteria.o__Caulobacterales.f__Caulobacteraceae.Other	0
c	7	k__Bacteria.p__Proteobacteria.c__Alphaproteobacteria.o__Caulobacterales.f__Caulobacteraceae.Other	0
a	a	k__Bacteria.p__Proteobacteria.c__Alphaproteobacteria.o__Rhizobiales.Other.Other	0
b	6	k__Bacteria.p__Proteobacteria.c__Alphaproteobacteria.o__Rhizobiales.Other.Other	0
a	6	k__Bacteria.p__Proteobacteria.c__Alphaproteobacteria.o__Rhizobiales.Other.Other	0
a	7	k__Bacteria.p__Proteobacteria.c__Alphaproteobacteria.o__Rhizobiales.Other.Other	0
d	6	k__Bacteria.p__Proteobacteria.c__Alphaproteobacteria.o__Rhizobiales.Other.Other	0
c	6	k__Bacteria.p__Proteobacteria.c__Alphaproteobacteria.o__Rhizobiales.Other.Other	0
d	a	k__Bacteria.p__Proteobacteria.c__Alphaproteobacteria.o__Rhizobiales.Other.Other	0
d	7	k__Bacteria.p__Proteobacteria.c__Alphaproteobacteria.o__Rhizobiales.Other.Other	0
a	3	k__Bacteria.p__Proteobacteria.c__Alphaproteobacteria.o__Rhizobiales.Other.Other	0
c	5	k__Bacteria.p__Proteobacteria.c__Alphaproteobacteria.o__Rhizobiales.Other.Other	0
d	5	k__Bacteria.p__Proteobacteria.c__Alphaproteobacteria.o__Rhizobiales.Other.Other	0
b	3	k__Bacteria.p__Proteobacteria.c__Alphaproteobacteria.o__Rhizobiales.Other.Other	0
c	3	k__Bacteria.p__Proteobacteria.c__Alphaproteobacteria.o__Rhizobiales.Other.Other	0
d	3	k__Bacteria.p__Proteobacteria.c__Alphaproteobacteria.o__Rhizobiales.Other.Other	0
a	5	k__Bacteria.p__Proteobacteria.c__Alphaproteobacteria.o__Rhizobiales.Other.Other	0.0007251632
b	5	k__Bacteria.p__Proteobacteria.c__Alphaproteobacteria.o__Rhizobiales.Other.Other	0.0004549591
b	a	k__Bacteria.p__Proteobacteria.c__Alphaproteobacteria.o__Rhizobiales.Other.Other	0
d	1	k__Bacteria.p__Proteobacteria.c__Alphaproteobacteria.o__Rhizobiales.Other.Other	0
b	1	k__Bacteria.p__Proteobacteria.c__Alphaproteobacteria.o__Rhizobiales.Other.Other	0
a	1	k__Bacteria.p__Proteobacteria.c__Alphaproteobacteria.o__Rhizobiales.Other.Other	0
c	1	k__Bacteria.p__Proteobacteria.c__Alphaproteobacteria.o__Rhizobiales.Other.Other	0
b	7	k__Bacteria.p__Proteobacteria.c__Alphaproteobacteria.o__Rhizobiales.Other.Other	0
c	a	k__Bacteria.p__Proteobacteria.c__Alphaproteobacteria.o__Rhizobiales.Other.Other	0
c	7	k__Bacteria.p__Proteobacteria.c__Alphaproteobacteria.o__Rhizobiales.Other.Other	0
a	a	k__Bacteria.p__Proteobacteria.c__Alphaproteobacteria.o__Rickettsiales.f__Rickettsiaceae.g__Rickettsia	0
b	6	k__Bacteria.p__Proteobacteria.c__Alphaproteobacteria.o__Rickettsiales.f__Rickettsiaceae.g__Rickettsia	0.0005382131
a	6	k__Bacteria.p__Proteobacteria.c__Alphaproteobacteria.o__Rickettsiales.f__Rickettsiaceae.g__Rickettsia	0
a	7	k__Bacteria.p__Proteobacteria.c__Alphaproteobacteria.o__Rickettsiales.f__Rickettsiaceae.g__Rickettsia	0
d	6	k__Bacteria.p__Proteobacteria.c__Alphaproteobacteria.o__Rickettsiales.f__Rickettsiaceae.g__Rickettsia	0
c	6	k__Bacteria.p__Proteobacteria.c__Alphaproteobacteria.o__Rickettsiales.f__Rickettsiaceae.g__Rickettsia	0
d	a	k__Bacteria.p__Proteobacteria.c__Alphaproteobacteria.o__Rickettsiales.f__Rickettsiaceae.g__Rickettsia	0
d	7	k__Bacteria.p__Proteobacteria.c__Alphaproteobacteria.o__Rickettsiales.f__Rickettsiaceae.g__Rickettsia	0
a	3	k__Bacteria.p__Proteobacteria.c__Alphaproteobacteria.o__Rickettsiales.f__Rickettsiaceae.g__Rickettsia	0
c	5	k__Bacteria.p__Proteobacteria.c__Alphaproteobacteria.o__Rickettsiales.f__Rickettsiaceae.g__Rickettsia	0
d	5	k__Bacteria.p__Proteobacteria.c__Alphaproteobacteria.o__Rickettsiales.f__Rickettsiaceae.g__Rickettsia	0
b	3	k__Bacteria.p__Proteobacteria.c__Alphaproteobacteria.o__Rickettsiales.f__Rickettsiaceae.g__Rickettsia	0
c	3	k__Bacteria.p__Proteobacteria.c__Alphaproteobacteria.o__Rickettsiales.f__Rickettsiaceae.g__Rickettsia	0
d	3	k__Bacteria.p__Proteobacteria.c__Alphaproteobacteria.o__Rickettsiales.f__Rickettsiaceae.g__Rickettsia	0
a	5	k__Bacteria.p__Proteobacteria.c__Alphaproteobacteria.o__Rickettsiales.f__Rickettsiaceae.g__Rickettsia	0
b	5	k__Bacteria.p__Proteobacteria.c__Alphaproteobacteria.o__Rickettsiales.f__Rickettsiaceae.g__Rickettsia	0
b	a	k__Bacteria.p__Proteobacteria.c__Alphaproteobacteria.o__Rickettsiales.f__Rickettsiaceae.g__Rickettsia	0
d	1	k__Bacteria.p__Proteobacteria.c__Alphaproteobacteria.o__Rickettsiales.f__Rickettsiaceae.g__Rickettsia	0
b	1	k__Bacteria.p__Proteobacteria.c__Alphaproteobacteria.o__Rickettsiales.f__Rickettsiaceae.g__Rickettsia	0
a	1	k__Bacteria.p__Proteobacteria.c__Alphaproteobacteria.o__Rickettsiales.f__Rickettsiaceae.g__Rickettsia	0
c	1	k__Bacteria.p__Proteobacteria.c__Alphaproteobacteria.o__Rickettsiales.f__Rickettsiaceae.g__Rickettsia	0
b	7	k__Bacteria.p__Proteobacteria.c__Alphaproteobacteria.o__Rickettsiales.f__Rickettsiaceae.g__Rickettsia	0
c	a	k__Bacteria.p__Proteobacteria.c__Alphaproteobacteria.o__Rickettsiales.f__Rickettsiaceae.g__Rickettsia	0
c	7	k__Bacteria.p__Proteobacteria.c__Alphaproteobacteria.o__Rickettsiales.f__Rickettsiaceae.g__Rickettsia	0
a	a	k__Bacteria.p__Proteobacteria.c__Alphaproteobacteria.o__Rickettsiales.f__Rickettsiaceae.g__Wolbachia	0.0006170935
b	6	k__Bacteria.p__Proteobacteria.c__Alphaproteobacteria.o__Rickettsiales.f__Rickettsiaceae.g__Wolbachia	0.0010764263
a	6	k__Bacteria.p__Proteobacteria.c__Alphaproteobacteria.o__Rickettsiales.f__Rickettsiaceae.g__Wolbachia	0.0029542097
a	7	k__Bacteria.p__Proteobacteria.c__Alphaproteobacteria.o__Rickettsiales.f__Rickettsiaceae.g__Wolbachia	0
d	6	k__Bacteria.p__Proteobacteria.c__Alphaproteobacteria.o__Rickettsiales.f__Rickettsiaceae.g__Wolbachia	0
c	6	k__Bacteria.p__Proteobacteria.c__Alphaproteobacteria.o__Rickettsiales.f__Rickettsiaceae.g__Wolbachia	0
d	a	k__Bacteria.p__Proteobacteria.c__Alphaproteobacteria.o__Rickettsiales.f__Rickettsiaceae.g__Wolbachia	0
d	7	k__Bacteria.p__Proteobacteria.c__Alphaproteobacteria.o__Rickettsiales.f__Rickettsiaceae.g__Wolbachia	0
a	3	k__Bacteria.p__Proteobacteria.c__Alphaproteobacteria.o__Rickettsiales.f__Rickettsiaceae.g__Wolbachia	0
c	5	k__Bacteria.p__Proteobacteria.c__Alphaproteobacteria.o__Rickettsiales.f__Rickettsiaceae.g__Wolbachia	0
d	5	k__Bacteria.p__Proteobacteria.c__Alphaproteobacteria.o__Rickettsiales.f__Rickettsiaceae.g__Wolbachia	0
b	3	k__Bacteria.p__Proteobacteria.c__Alphaproteobacteria.o__Rickettsiales.f__Rickettsiaceae.g__Wolbachia	0
c	3	k__Bacteria.p__Proteobacteria.c__Alphaproteobacteria.o__Rickettsiales.f__Rickettsiaceae.g__Wolbachia	0
d	3	k__Bacteria.p__Proteobacteria.c__Alphaproteobacteria.o__Rickettsiales.f__Rickettsiaceae.g__Wolbachia	0
a	5	k__Bacteria.p__Proteobacteria.c__Alphaproteobacteria.o__Rickettsiales.f__Rickettsiaceae.g__Wolbachia	0
b	5	k__Bacteria.p__Proteobacteria.c__Alphaproteobacteria.o__Rickettsiales.f__Rickettsiaceae.g__Wolbachia	0
b	a	k__Bacteria.p__Proteobacteria.c__Alphaproteobacteria.o__Rickettsiales.f__Rickettsiaceae.g__Wolbachia	0.0010621349
d	1	k__Bacteria.p__Proteobacteria.c__Alphaproteobacteria.o__Rickettsiales.f__Rickettsiaceae.g__Wolbachia	0
b	1	k__Bacteria.p__Proteobacteria.c__Alphaproteobacteria.o__Rickettsiales.f__Rickettsiaceae.g__Wolbachia	0
a	1	k__Bacteria.p__Proteobacteria.c__Alphaproteobacteria.o__Rickettsiales.f__Rickettsiaceae.g__Wolbachia	0
c	1	k__Bacteria.p__Proteobacteria.c__Alphaproteobacteria.o__Rickettsiales.f__Rickettsiaceae.g__Wolbachia	0
b	7	k__Bacteria.p__Proteobacteria.c__Alphaproteobacteria.o__Rickettsiales.f__Rickettsiaceae.g__Wolbachia	0
c	a	k__Bacteria.p__Proteobacteria.c__Alphaproteobacteria.o__Rickettsiales.f__Rickettsiaceae.g__Wolbachia	0.0019404916
c	7	k__Bacteria.p__Proteobacteria.c__Alphaproteobacteria.o__Rickettsiales.f__Rickettsiaceae.g__Wolbachia	0
a	a	k__Bacteria.p__Proteobacteria.c__Betaproteobacteria.o__Burkholderiales.f__Comamonadaceae.Other	0
b	6	k__Bacteria.p__Proteobacteria.c__Betaproteobacteria.o__Burkholderiales.f__Comamonadaceae.Other	0
a	6	k__Bacteria.p__Proteobacteria.c__Betaproteobacteria.o__Burkholderiales.f__Comamonadaceae.Other	0.0005908419
a	7	k__Bacteria.p__Proteobacteria.c__Betaproteobacteria.o__Burkholderiales.f__Comamonadaceae.Other	0
d	6	k__Bacteria.p__Proteobacteria.c__Betaproteobacteria.o__Burkholderiales.f__Comamonadaceae.Other	0
c	6	k__Bacteria.p__Proteobacteria.c__Betaproteobacteria.o__Burkholderiales.f__Comamonadaceae.Other	0
d	a	k__Bacteria.p__Proteobacteria.c__Betaproteobacteria.o__Burkholderiales.f__Comamonadaceae.Other	0.0026223776
d	7	k__Bacteria.p__Proteobacteria.c__Betaproteobacteria.o__Burkholderiales.f__Comamonadaceae.Other	0
a	3	k__Bacteria.p__Proteobacteria.c__Betaproteobacteria.o__Burkholderiales.f__Comamonadaceae.Other	0
c	5	k__Bacteria.p__Proteobacteria.c__Betaproteobacteria.o__Burkholderiales.f__Comamonadaceae.Other	0
d	5	k__Bacteria.p__Proteobacteria.c__Betaproteobacteria.o__Burkholderiales.f__Comamonadaceae.Other	0.0008572653
b	3	k__Bacteria.p__Proteobacteria.c__Betaproteobacteria.o__Burkholderiales.f__Comamonadaceae.Other	0.0008591065
c	3	k__Bacteria.p__Proteobacteria.c__Betaproteobacteria.o__Burkholderiales.f__Comamonadaceae.Other	0
d	3	k__Bacteria.p__Proteobacteria.c__Betaproteobacteria.o__Burkholderiales.f__Comamonadaceae.Other	0.0015655577
a	5	k__Bacteria.p__Proteobacteria.c__Betaproteobacteria.o__Burkholderiales.f__Comamonadaceae.Other	0.0036258158
b	5	k__Bacteria.p__Proteobacteria.c__Betaproteobacteria.o__Burkholderiales.f__Comamonadaceae.Other	0.0004549591
b	a	k__Bacteria.p__Proteobacteria.c__Betaproteobacteria.o__Burkholderiales.f__Comamonadaceae.Other	0
d	1	k__Bacteria.p__Proteobacteria.c__Betaproteobacteria.o__Burkholderiales.f__Comamonadaceae.Other	0
b	1	k__Bacteria.p__Proteobacteria.c__Betaproteobacteria.o__Burkholderiales.f__Comamonadaceae.Other	0.0004462294
a	1	k__Bacteria.p__Proteobacteria.c__Betaproteobacteria.o__Burkholderiales.f__Comamonadaceae.Other	0.0005235602
c	1	k__Bacteria.p__Proteobacteria.c__Betaproteobacteria.o__Burkholderiales.f__Comamonadaceae.Other	0.0007782101
b	7	k__Bacteria.p__Proteobacteria.c__Betaproteobacteria.o__Burkholderiales.f__Comamonadaceae.Other	0
c	a	k__Bacteria.p__Proteobacteria.c__Betaproteobacteria.o__Burkholderiales.f__Comamonadaceae.Other	0.0006468305
c	7	k__Bacteria.p__Proteobacteria.c__Betaproteobacteria.o__Burkholderiales.f__Comamonadaceae.Other	0.0011494253
a	a	k__Bacteria.p__Proteobacteria.c__Betaproteobacteria.o__Burkholderiales.f__Comamonadaceae.g__Delftia	0
b	6	k__Bacteria.p__Proteobacteria.c__Betaproteobacteria.o__Burkholderiales.f__Comamonadaceae.g__Delftia	0.0005382131
a	6	k__Bacteria.p__Proteobacteria.c__Betaproteobacteria.o__Burkholderiales.f__Comamonadaceae.g__Delftia	0.000295421
a	7	k__Bacteria.p__Proteobacteria.c__Betaproteobacteria.o__Burkholderiales.f__Comamonadaceae.g__Delftia	0
d	6	k__Bacteria.p__Proteobacteria.c__Betaproteobacteria.o__Burkholderiales.f__Comamonadaceae.g__Delftia	0.001710864
c	6	k__Bacteria.p__Proteobacteria.c__Betaproteobacteria.o__Burkholderiales.f__Comamonadaceae.g__Delftia	0
d	a	k__Bacteria.p__Proteobacteria.c__Betaproteobacteria.o__Burkholderiales.f__Comamonadaceae.g__Delftia	0.0104895105
d	7	k__Bacteria.p__Proteobacteria.c__Betaproteobacteria.o__Burkholderiales.f__Comamonadaceae.g__Delftia	0.0152207002
a	3	k__Bacteria.p__Proteobacteria.c__Betaproteobacteria.o__Burkholderiales.f__Comamonadaceae.g__Delftia	0.0021715527
c	5	k__Bacteria.p__Proteobacteria.c__Betaproteobacteria.o__Burkholderiales.f__Comamonadaceae.g__Delftia	0.00513573
d	5	k__Bacteria.p__Proteobacteria.c__Betaproteobacteria.o__Burkholderiales.f__Comamonadaceae.g__Delftia	0.002571796
b	3	k__Bacteria.p__Proteobacteria.c__Betaproteobacteria.o__Burkholderiales.f__Comamonadaceae.g__Delftia	0.0008591065
c	3	k__Bacteria.p__Proteobacteria.c__Betaproteobacteria.o__Burkholderiales.f__Comamonadaceae.g__Delftia	0.0018105009
d	3	k__Bacteria.p__Proteobacteria.c__Betaproteobacteria.o__Burkholderiales.f__Comamonadaceae.g__Delftia	0.0019569472
a	5	k__Bacteria.p__Proteobacteria.c__Betaproteobacteria.o__Burkholderiales.f__Comamonadaceae.g__Delftia	0.004350979
b	5	k__Bacteria.p__Proteobacteria.c__Betaproteobacteria.o__Burkholderiales.f__Comamonadaceae.g__Delftia	0.0013648772
b	a	k__Bacteria.p__Proteobacteria.c__Betaproteobacteria.o__Burkholderiales.f__Comamonadaceae.g__Delftia	0.0010621349
d	1	k__Bacteria.p__Proteobacteria.c__Betaproteobacteria.o__Burkholderiales.f__Comamonadaceae.g__Delftia	0.0015503876
b	1	k__Bacteria.p__Proteobacteria.c__Betaproteobacteria.o__Burkholderiales.f__Comamonadaceae.g__Delftia	0
a	1	k__Bacteria.p__Proteobacteria.c__Betaproteobacteria.o__Burkholderiales.f__Comamonadaceae.g__Delftia	0
c	1	k__Bacteria.p__Proteobacteria.c__Betaproteobacteria.o__Burkholderiales.f__Comamonadaceae.g__Delftia	0
b	7	k__Bacteria.p__Proteobacteria.c__Betaproteobacteria.o__Burkholderiales.f__Comamonadaceae.g__Delftia	0.0005847953
c	a	k__Bacteria.p__Proteobacteria.c__Betaproteobacteria.o__Burkholderiales.f__Comamonadaceae.g__Delftia	0.0012936611
c	7	k__Bacteria.p__Proteobacteria.c__Betaproteobacteria.o__Burkholderiales.f__Comamonadaceae.g__Delftia	0.0045977011
a	a	k__Bacteria.p__Proteobacteria.c__Deltaproteobacteria.o__Myxococcales.f__0319.6G20.g__	0
b	6	k__Bacteria.p__Proteobacteria.c__Deltaproteobacteria.o__Myxococcales.f__0319.6G20.g__	0
a	6	k__Bacteria.p__Proteobacteria.c__Deltaproteobacteria.o__Myxococcales.f__0319.6G20.g__	0
a	7	k__Bacteria.p__Proteobacteria.c__Deltaproteobacteria.o__Myxococcales.f__0319.6G20.g__	0
d	6	k__Bacteria.p__Proteobacteria.c__Deltaproteobacteria.o__Myxococcales.f__0319.6G20.g__	0
c	6	k__Bacteria.p__Proteobacteria.c__Deltaproteobacteria.o__Myxococcales.f__0319.6G20.g__	0
d	a	k__Bacteria.p__Proteobacteria.c__Deltaproteobacteria.o__Myxococcales.f__0319.6G20.g__	0
d	7	k__Bacteria.p__Proteobacteria.c__Deltaproteobacteria.o__Myxococcales.f__0319.6G20.g__	0
a	3	k__Bacteria.p__Proteobacteria.c__Deltaproteobacteria.o__Myxococcales.f__0319.6G20.g__	0
c	5	k__Bacteria.p__Proteobacteria.c__Deltaproteobacteria.o__Myxococcales.f__0319.6G20.g__	0.0007336757
d	5	k__Bacteria.p__Proteobacteria.c__Deltaproteobacteria.o__Myxococcales.f__0319.6G20.g__	0
b	3	k__Bacteria.p__Proteobacteria.c__Deltaproteobacteria.o__Myxococcales.f__0319.6G20.g__	0
c	3	k__Bacteria.p__Proteobacteria.c__Deltaproteobacteria.o__Myxococcales.f__0319.6G20.g__	0
d	3	k__Bacteria.p__Proteobacteria.c__Deltaproteobacteria.o__Myxococcales.f__0319.6G20.g__	0
a	5	k__Bacteria.p__Proteobacteria.c__Deltaproteobacteria.o__Myxococcales.f__0319.6G20.g__	0
b	5	k__Bacteria.p__Proteobacteria.c__Deltaproteobacteria.o__Myxococcales.f__0319.6G20.g__	0
b	a	k__Bacteria.p__Proteobacteria.c__Deltaproteobacteria.o__Myxococcales.f__0319.6G20.g__	0
d	1	k__Bacteria.p__Proteobacteria.c__Deltaproteobacteria.o__Myxococcales.f__0319.6G20.g__	0
b	1	k__Bacteria.p__Proteobacteria.c__Deltaproteobacteria.o__Myxococcales.f__0319.6G20.g__	0
a	1	k__Bacteria.p__Proteobacteria.c__Deltaproteobacteria.o__Myxococcales.f__0319.6G20.g__	0
c	1	k__Bacteria.p__Proteobacteria.c__Deltaproteobacteria.o__Myxococcales.f__0319.6G20.g__	0
b	7	k__Bacteria.p__Proteobacteria.c__Deltaproteobacteria.o__Myxococcales.f__0319.6G20.g__	0
c	a	k__Bacteria.p__Proteobacteria.c__Deltaproteobacteria.o__Myxococcales.f__0319.6G20.g__	0
c	7	k__Bacteria.p__Proteobacteria.c__Deltaproteobacteria.o__Myxococcales.f__0319.6G20.g__	0
a	a	k__Bacteria.p__Proteobacteria.c__Gammaproteobacteria.Other.Other.Other	0
b	6	k__Bacteria.p__Proteobacteria.c__Gammaproteobacteria.Other.Other.Other	0.0086114101
a	6	k__Bacteria.p__Proteobacteria.c__Gammaproteobacteria.Other.Other.Other	0.0085672083
a	7	k__Bacteria.p__Proteobacteria.c__Gammaproteobacteria.Other.Other.Other	0.0003536068
d	6	k__Bacteria.p__Proteobacteria.c__Gammaproteobacteria.Other.Other.Other	0.003421728
c	6	k__Bacteria.p__Proteobacteria.c__Gammaproteobacteria.Other.Other.Other	0.0066666667
d	a	k__Bacteria.p__Proteobacteria.c__Gammaproteobacteria.Other.Other.Other	0.0192307692
d	7	k__Bacteria.p__Proteobacteria.c__Gammaproteobacteria.Other.Other.Other	0.0091324201
a	3	k__Bacteria.p__Proteobacteria.c__Gammaproteobacteria.Other.Other.Other	0.0124864278
c	5	k__Bacteria.p__Proteobacteria.c__Gammaproteobacteria.Other.Other.Other	0.0095377843
d	5	k__Bacteria.p__Proteobacteria.c__Gammaproteobacteria.Other.Other.Other	0.0090012859
b	3	k__Bacteria.p__Proteobacteria.c__Gammaproteobacteria.Other.Other.Other	0.0060137457
c	3	k__Bacteria.p__Proteobacteria.c__Gammaproteobacteria.Other.Other.Other	0.0036210018
d	3	k__Bacteria.p__Proteobacteria.c__Gammaproteobacteria.Other.Other.Other	0.0129158513
a	5	k__Bacteria.p__Proteobacteria.c__Gammaproteobacteria.Other.Other.Other	0.0087019579
b	5	k__Bacteria.p__Proteobacteria.c__Gammaproteobacteria.Other.Other.Other	0.0050045496
b	a	k__Bacteria.p__Proteobacteria.c__Gammaproteobacteria.Other.Other.Other	0.004779607
d	1	k__Bacteria.p__Proteobacteria.c__Gammaproteobacteria.Other.Other.Other	0.0031007752
b	1	k__Bacteria.p__Proteobacteria.c__Gammaproteobacteria.Other.Other.Other	0.0053547523
a	1	k__Bacteria.p__Proteobacteria.c__Gammaproteobacteria.Other.Other.Other	0.0020942408
c	1	k__Bacteria.p__Proteobacteria.c__Gammaproteobacteria.Other.Other.Other	0.0031128405
b	7	k__Bacteria.p__Proteobacteria.c__Gammaproteobacteria.Other.Other.Other	0.0029239766
c	a	k__Bacteria.p__Proteobacteria.c__Gammaproteobacteria.Other.Other.Other	0.0077619664
c	7	k__Bacteria.p__Proteobacteria.c__Gammaproteobacteria.Other.Other.Other	0.0022988506
a	a	k__Bacteria.p__Proteobacteria.c__Gammaproteobacteria.o__Enterobacteriales.f__Enterobacteriaceae.Other	0
b	6	k__Bacteria.p__Proteobacteria.c__Gammaproteobacteria.o__Enterobacteriales.f__Enterobacteriaceae.Other	0.0274488698
a	6	k__Bacteria.p__Proteobacteria.c__Gammaproteobacteria.o__Enterobacteriales.f__Enterobacteriaceae.Other	0.0307237814
a	7	k__Bacteria.p__Proteobacteria.c__Gammaproteobacteria.o__Enterobacteriales.f__Enterobacteriaceae.Other	0.0007072136
d	6	k__Bacteria.p__Proteobacteria.c__Gammaproteobacteria.o__Enterobacteriales.f__Enterobacteriaceae.Other	0.0453378956
c	6	k__Bacteria.p__Proteobacteria.c__Gammaproteobacteria.o__Enterobacteriales.f__Enterobacteriaceae.Other	0.056
d	a	k__Bacteria.p__Proteobacteria.c__Gammaproteobacteria.o__Enterobacteriales.f__Enterobacteriaceae.Other	0.0821678322
d	7	k__Bacteria.p__Proteobacteria.c__Gammaproteobacteria.o__Enterobacteriales.f__Enterobacteriaceae.Other	0.0928462709
a	3	k__Bacteria.p__Proteobacteria.c__Gammaproteobacteria.o__Enterobacteriales.f__Enterobacteriaceae.Other	0.0385450597
c	5	k__Bacteria.p__Proteobacteria.c__Gammaproteobacteria.o__Enterobacteriales.f__Enterobacteriaceae.Other	0.0865737344
d	5	k__Bacteria.p__Proteobacteria.c__Gammaproteobacteria.o__Enterobacteriales.f__Enterobacteriaceae.Other	0.0488641234
b	3	k__Bacteria.p__Proteobacteria.c__Gammaproteobacteria.o__Enterobacteriales.f__Enterobacteriaceae.Other	0.060137457
c	3	k__Bacteria.p__Proteobacteria.c__Gammaproteobacteria.o__Enterobacteriales.f__Enterobacteriaceae.Other	0.0609535305
d	3	k__Bacteria.p__Proteobacteria.c__Gammaproteobacteria.o__Enterobacteriales.f__Enterobacteriaceae.Other	0.0575342466
a	5	k__Bacteria.p__Proteobacteria.c__Gammaproteobacteria.o__Enterobacteriales.f__Enterobacteriaceae.Other	0.0630891951
b	5	k__Bacteria.p__Proteobacteria.c__Gammaproteobacteria.o__Enterobacteriales.f__Enterobacteriaceae.Other	0.042766151
b	a	k__Bacteria.p__Proteobacteria.c__Gammaproteobacteria.o__Enterobacteriales.f__Enterobacteriaceae.Other	0.0233669676
d	1	k__Bacteria.p__Proteobacteria.c__Gammaproteobacteria.o__Enterobacteriales.f__Enterobacteriaceae.Other	0.0279069767
b	1	k__Bacteria.p__Proteobacteria.c__Gammaproteobacteria.o__Enterobacteriales.f__Enterobacteriaceae.Other	0.0182954038
a	1	k__Bacteria.p__Proteobacteria.c__Gammaproteobacteria.o__Enterobacteriales.f__Enterobacteriaceae.Other	0.0277486911
c	1	k__Bacteria.p__Proteobacteria.c__Gammaproteobacteria.o__Enterobacteriales.f__Enterobacteriaceae.Other	0.0233463035
b	7	k__Bacteria.p__Proteobacteria.c__Gammaproteobacteria.o__Enterobacteriales.f__Enterobacteriaceae.Other	0.0187134503
c	a	k__Bacteria.p__Proteobacteria.c__Gammaproteobacteria.o__Enterobacteriales.f__Enterobacteriaceae.Other	0.0342820181
c	7	k__Bacteria.p__Proteobacteria.c__Gammaproteobacteria.o__Enterobacteriales.f__Enterobacteriaceae.Other	0.0252873563
a	a	k__Bacteria.p__Proteobacteria.c__Gammaproteobacteria.o__Enterobacteriales.f__Enterobacteriaceae.g__Enterobacter	0
b	6	k__Bacteria.p__Proteobacteria.c__Gammaproteobacteria.o__Enterobacteriales.f__Enterobacteriaceae.g__Enterobacter	0
a	6	k__Bacteria.p__Proteobacteria.c__Gammaproteobacteria.o__Enterobacteriales.f__Enterobacteriaceae.g__Enterobacter	0
a	7	k__Bacteria.p__Proteobacteria.c__Gammaproteobacteria.o__Enterobacteriales.f__Enterobacteriaceae.g__Enterobacter	0
d	6	k__Bacteria.p__Proteobacteria.c__Gammaproteobacteria.o__Enterobacteriales.f__Enterobacteriaceae.g__Enterobacter	0
c	6	k__Bacteria.p__Proteobacteria.c__Gammaproteobacteria.o__Enterobacteriales.f__Enterobacteriaceae.g__Enterobacter	0
d	a	k__Bacteria.p__Proteobacteria.c__Gammaproteobacteria.o__Enterobacteriales.f__Enterobacteriaceae.g__Enterobacter	0.0008741259
d	7	k__Bacteria.p__Proteobacteria.c__Gammaproteobacteria.o__Enterobacteriales.f__Enterobacteriaceae.g__Enterobacter	0
a	3	k__Bacteria.p__Proteobacteria.c__Gammaproteobacteria.o__Enterobacteriales.f__Enterobacteriaceae.g__Enterobacter	0
c	5	k__Bacteria.p__Proteobacteria.c__Gammaproteobacteria.o__Enterobacteriales.f__Enterobacteriaceae.g__Enterobacter	0
d	5	k__Bacteria.p__Proteobacteria.c__Gammaproteobacteria.o__Enterobacteriales.f__Enterobacteriaceae.g__Enterobacter	0
b	3	k__Bacteria.p__Proteobacteria.c__Gammaproteobacteria.o__Enterobacteriales.f__Enterobacteriaceae.g__Enterobacter	0
c	3	k__Bacteria.p__Proteobacteria.c__Gammaproteobacteria.o__Enterobacteriales.f__Enterobacteriaceae.g__Enterobacter	0
d	3	k__Bacteria.p__Proteobacteria.c__Gammaproteobacteria.o__Enterobacteriales.f__Enterobacteriaceae.g__Enterobacter	0.0003913894
a	5	k__Bacteria.p__Proteobacteria.c__Gammaproteobacteria.o__Enterobacteriales.f__Enterobacteriaceae.g__Enterobacter	0
b	5	k__Bacteria.p__Proteobacteria.c__Gammaproteobacteria.o__Enterobacteriales.f__Enterobacteriaceae.g__Enterobacter	0.0004549591
b	a	k__Bacteria.p__Proteobacteria.c__Gammaproteobacteria.o__Enterobacteriales.f__Enterobacteriaceae.g__Enterobacter	0
d	1	k__Bacteria.p__Proteobacteria.c__Gammaproteobacteria.o__Enterobacteriales.f__Enterobacteriaceae.g__Enterobacter	0
b	1	k__Bacteria.p__Proteobacteria.c__Gammaproteobacteria.o__Enterobacteriales.f__Enterobacteriaceae.g__Enterobacter	0.0004462294
a	1	k__Bacteria.p__Proteobacteria.c__Gammaproteobacteria.o__Enterobacteriales.f__Enterobacteriaceae.g__Enterobacter	0
c	1	k__Bacteria.p__Proteobacteria.c__Gammaproteobacteria.o__Enterobacteriales.f__Enterobacteriaceae.g__Enterobacter	0
b	7	k__Bacteria.p__Proteobacteria.c__Gammaproteobacteria.o__Enterobacteriales.f__Enterobacteriaceae.g__Enterobacter	0
c	a	k__Bacteria.p__Proteobacteria.c__Gammaproteobacteria.o__Enterobacteriales.f__Enterobacteriaceae.g__Enterobacter	0
c	7	k__Bacteria.p__Proteobacteria.c__Gammaproteobacteria.o__Enterobacteriales.f__Enterobacteriaceae.g__Enterobacter	0
a	a	k__Bacteria.p__Proteobacteria.c__Gammaproteobacteria.o__Enterobacteriales.f__Enterobacteriaceae.g__Serratia	0
b	6	k__Bacteria.p__Proteobacteria.c__Gammaproteobacteria.o__Enterobacteriales.f__Enterobacteriaceae.g__Serratia	0.2384284177
a	6	k__Bacteria.p__Proteobacteria.c__Gammaproteobacteria.o__Enterobacteriales.f__Enterobacteriaceae.g__Serratia	0.2579025111
a	7	k__Bacteria.p__Proteobacteria.c__Gammaproteobacteria.o__Enterobacteriales.f__Enterobacteriaceae.g__Serratia	0.0088401697
d	6	k__Bacteria.p__Proteobacteria.c__Gammaproteobacteria.o__Enterobacteriales.f__Enterobacteriaceae.g__Serratia	0.4833190761
c	6	k__Bacteria.p__Proteobacteria.c__Gammaproteobacteria.o__Enterobacteriales.f__Enterobacteriaceae.g__Serratia	0.4386666667
d	a	k__Bacteria.p__Proteobacteria.c__Gammaproteobacteria.o__Enterobacteriales.f__Enterobacteriaceae.g__Serratia	0.6809440559
d	7	k__Bacteria.p__Proteobacteria.c__Gammaproteobacteria.o__Enterobacteriales.f__Enterobacteriaceae.g__Serratia	0.6423135464
a	3	k__Bacteria.p__Proteobacteria.c__Gammaproteobacteria.o__Enterobacteriales.f__Enterobacteriaceae.g__Serratia	0.38165038
c	5	k__Bacteria.p__Proteobacteria.c__Gammaproteobacteria.o__Enterobacteriales.f__Enterobacteriaceae.g__Serratia	0.4057226706
d	5	k__Bacteria.p__Proteobacteria.c__Gammaproteobacteria.o__Enterobacteriales.f__Enterobacteriaceae.g__Serratia	0.4573510502
b	3	k__Bacteria.p__Proteobacteria.c__Gammaproteobacteria.o__Enterobacteriales.f__Enterobacteriaceae.g__Serratia	0.3470790378
c	3	k__Bacteria.p__Proteobacteria.c__Gammaproteobacteria.o__Enterobacteriales.f__Enterobacteriaceae.g__Serratia	0.3494266747
d	3	k__Bacteria.p__Proteobacteria.c__Gammaproteobacteria.o__Enterobacteriales.f__Enterobacteriaceae.g__Serratia	0.469667319
a	5	k__Bacteria.p__Proteobacteria.c__Gammaproteobacteria.o__Enterobacteriales.f__Enterobacteriaceae.g__Serratia	0.412617839
b	5	k__Bacteria.p__Proteobacteria.c__Gammaproteobacteria.o__Enterobacteriales.f__Enterobacteriaceae.g__Serratia	0.38944495
b	a	k__Bacteria.p__Proteobacteria.c__Gammaproteobacteria.o__Enterobacteriales.f__Enterobacteriaceae.g__Serratia	0.1895910781
d	1	k__Bacteria.p__Proteobacteria.c__Gammaproteobacteria.o__Enterobacteriales.f__Enterobacteriaceae.g__Serratia	0.1379844961
b	1	k__Bacteria.p__Proteobacteria.c__Gammaproteobacteria.o__Enterobacteriales.f__Enterobacteriaceae.g__Serratia	0.1601963409
a	1	k__Bacteria.p__Proteobacteria.c__Gammaproteobacteria.o__Enterobacteriales.f__Enterobacteriaceae.g__Serratia	0.1654450262
c	1	k__Bacteria.p__Proteobacteria.c__Gammaproteobacteria.o__Enterobacteriales.f__Enterobacteriaceae.g__Serratia	0.1564202335
b	7	k__Bacteria.p__Proteobacteria.c__Gammaproteobacteria.o__Enterobacteriales.f__Enterobacteriaceae.g__Serratia	0.2070175439
c	a	k__Bacteria.p__Proteobacteria.c__Gammaproteobacteria.o__Enterobacteriales.f__Enterobacteriaceae.g__Serratia	0.1979301423
c	7	k__Bacteria.p__Proteobacteria.c__Gammaproteobacteria.o__Enterobacteriales.f__Enterobacteriaceae.g__Serratia	0.1896551724
a	a	k__Bacteria.p__Proteobacteria.c__Gammaproteobacteria.o__Enterobacteriales.f__Enterobacteriaceae.g__Trabulsiella	0
b	6	k__Bacteria.p__Proteobacteria.c__Gammaproteobacteria.o__Enterobacteriales.f__Enterobacteriaceae.g__Trabulsiella	0
a	6	k__Bacteria.p__Proteobacteria.c__Gammaproteobacteria.o__Enterobacteriales.f__Enterobacteriaceae.g__Trabulsiella	0
a	7	k__Bacteria.p__Proteobacteria.c__Gammaproteobacteria.o__Enterobacteriales.f__Enterobacteriaceae.g__Trabulsiella	0
d	6	k__Bacteria.p__Proteobacteria.c__Gammaproteobacteria.o__Enterobacteriales.f__Enterobacteriaceae.g__Trabulsiella	0
c	6	k__Bacteria.p__Proteobacteria.c__Gammaproteobacteria.o__Enterobacteriales.f__Enterobacteriaceae.g__Trabulsiella	0
d	a	k__Bacteria.p__Proteobacteria.c__Gammaproteobacteria.o__Enterobacteriales.f__Enterobacteriaceae.g__Trabulsiella	0
d	7	k__Bacteria.p__Proteobacteria.c__Gammaproteobacteria.o__Enterobacteriales.f__Enterobacteriaceae.g__Trabulsiella	0
a	3	k__Bacteria.p__Proteobacteria.c__Gammaproteobacteria.o__Enterobacteriales.f__Enterobacteriaceae.g__Trabulsiella	0
c	5	k__Bacteria.p__Proteobacteria.c__Gammaproteobacteria.o__Enterobacteriales.f__Enterobacteriaceae.g__Trabulsiella	0
d	5	k__Bacteria.p__Proteobacteria.c__Gammaproteobacteria.o__Enterobacteriales.f__Enterobacteriaceae.g__Trabulsiella	0
b	3	k__Bacteria.p__Proteobacteria.c__Gammaproteobacteria.o__Enterobacteriales.f__Enterobacteriaceae.g__Trabulsiella	0
c	3	k__Bacteria.p__Proteobacteria.c__Gammaproteobacteria.o__Enterobacteriales.f__Enterobacteriaceae.g__Trabulsiella	0
d	3	k__Bacteria.p__Proteobacteria.c__Gammaproteobacteria.o__Enterobacteriales.f__Enterobacteriaceae.g__Trabulsiella	0
a	5	k__Bacteria.p__Proteobacteria.c__Gammaproteobacteria.o__Enterobacteriales.f__Enterobacteriaceae.g__Trabulsiella	0
b	5	k__Bacteria.p__Proteobacteria.c__Gammaproteobacteria.o__Enterobacteriales.f__Enterobacteriaceae.g__Trabulsiella	0
b	a	k__Bacteria.p__Proteobacteria.c__Gammaproteobacteria.o__Enterobacteriales.f__Enterobacteriaceae.g__Trabulsiella	0
d	1	k__Bacteria.p__Proteobacteria.c__Gammaproteobacteria.o__Enterobacteriales.f__Enterobacteriaceae.g__Trabulsiella	0
b	1	k__Bacteria.p__Proteobacteria.c__Gammaproteobacteria.o__Enterobacteriales.f__Enterobacteriaceae.g__Trabulsiella	0
a	1	k__Bacteria.p__Proteobacteria.c__Gammaproteobacteria.o__Enterobacteriales.f__Enterobacteriaceae.g__Trabulsiella	0
c	1	k__Bacteria.p__Proteobacteria.c__Gammaproteobacteria.o__Enterobacteriales.f__Enterobacteriaceae.g__Trabulsiella	0
b	7	k__Bacteria.p__Proteobacteria.c__Gammaproteobacteria.o__Enterobacteriales.f__Enterobacteriaceae.g__Trabulsiella	0.0005847953
c	a	k__Bacteria.p__Proteobacteria.c__Gammaproteobacteria.o__Enterobacteriales.f__Enterobacteriaceae.g__Trabulsiella	0
c	7	k__Bacteria.p__Proteobacteria.c__Gammaproteobacteria.o__Enterobacteriales.f__Enterobacteriaceae.g__Trabulsiella	0
a	a	k__Bacteria.p__Proteobacteria.c__Gammaproteobacteria.o__Pseudomonadales.f__Pseudomonadaceae.Other	0.0003085467
b	6	k__Bacteria.p__Proteobacteria.c__Gammaproteobacteria.o__Pseudomonadales.f__Pseudomonadaceae.Other	0
a	6	k__Bacteria.p__Proteobacteria.c__Gammaproteobacteria.o__Pseudomonadales.f__Pseudomonadaceae.Other	0
a	7	k__Bacteria.p__Proteobacteria.c__Gammaproteobacteria.o__Pseudomonadales.f__Pseudomonadaceae.Other	0
d	6	k__Bacteria.p__Proteobacteria.c__Gammaproteobacteria.o__Pseudomonadales.f__Pseudomonadaceae.Other	0
c	6	k__Bacteria.p__Proteobacteria.c__Gammaproteobacteria.o__Pseudomonadales.f__Pseudomonadaceae.Other	0
d	a	k__Bacteria.p__Proteobacteria.c__Gammaproteobacteria.o__Pseudomonadales.f__Pseudomonadaceae.Other	0
d	7	k__Bacteria.p__Proteobacteria.c__Gammaproteobacteria.o__Pseudomonadales.f__Pseudomonadaceae.Other	0
a	3	k__Bacteria.p__Proteobacteria.c__Gammaproteobacteria.o__Pseudomonadales.f__Pseudomonadaceae.Other	0
c	5	k__Bacteria.p__Proteobacteria.c__Gammaproteobacteria.o__Pseudomonadales.f__Pseudomonadaceae.Other	0
d	5	k__Bacteria.p__Proteobacteria.c__Gammaproteobacteria.o__Pseudomonadales.f__Pseudomonadaceae.Other	0
b	3	k__Bacteria.p__Proteobacteria.c__Gammaproteobacteria.o__Pseudomonadales.f__Pseudomonadaceae.Other	0
c	3	k__Bacteria.p__Proteobacteria.c__Gammaproteobacteria.o__Pseudomonadales.f__Pseudomonadaceae.Other	0
d	3	k__Bacteria.p__Proteobacteria.c__Gammaproteobacteria.o__Pseudomonadales.f__Pseudomonadaceae.Other	0
a	5	k__Bacteria.p__Proteobacteria.c__Gammaproteobacteria.o__Pseudomonadales.f__Pseudomonadaceae.Other	0
b	5	k__Bacteria.p__Proteobacteria.c__Gammaproteobacteria.o__Pseudomonadales.f__Pseudomonadaceae.Other	0
b	a	k__Bacteria.p__Proteobacteria.c__Gammaproteobacteria.o__Pseudomonadales.f__Pseudomonadaceae.Other	0
d	1	k__Bacteria.p__Proteobacteria.c__Gammaproteobacteria.o__Pseudomonadales.f__Pseudomonadaceae.Other	0
b	1	k__Bacteria.p__Proteobacteria.c__Gammaproteobacteria.o__Pseudomonadales.f__Pseudomonadaceae.Other	0
a	1	k__Bacteria.p__Proteobacteria.c__Gammaproteobacteria.o__Pseudomonadales.f__Pseudomonadaceae.Other	0
c	1	k__Bacteria.p__Proteobacteria.c__Gammaproteobacteria.o__Pseudomonadales.f__Pseudomonadaceae.Other	0
b	7	k__Bacteria.p__Proteobacteria.c__Gammaproteobacteria.o__Pseudomonadales.f__Pseudomonadaceae.Other	0
c	a	k__Bacteria.p__Proteobacteria.c__Gammaproteobacteria.o__Pseudomonadales.f__Pseudomonadaceae.Other	0
c	7	k__Bacteria.p__Proteobacteria.c__Gammaproteobacteria.o__Pseudomonadales.f__Pseudomonadaceae.Other	0
a	a	k__Bacteria.p__Proteobacteria.c__Gammaproteobacteria.o__Pseudomonadales.f__Pseudomonadaceae.g__Pseudomonas	0
b	6	k__Bacteria.p__Proteobacteria.c__Gammaproteobacteria.o__Pseudomonadales.f__Pseudomonadaceae.g__Pseudomonas	0
a	6	k__Bacteria.p__Proteobacteria.c__Gammaproteobacteria.o__Pseudomonadales.f__Pseudomonadaceae.g__Pseudomonas	0
a	7	k__Bacteria.p__Proteobacteria.c__Gammaproteobacteria.o__Pseudomonadales.f__Pseudomonadaceae.g__Pseudomonas	0.0003536068
d	6	k__Bacteria.p__Proteobacteria.c__Gammaproteobacteria.o__Pseudomonadales.f__Pseudomonadaceae.g__Pseudomonas	0
c	6	k__Bacteria.p__Proteobacteria.c__Gammaproteobacteria.o__Pseudomonadales.f__Pseudomonadaceae.g__Pseudomonas	0
d	a	k__Bacteria.p__Proteobacteria.c__Gammaproteobacteria.o__Pseudomonadales.f__Pseudomonadaceae.g__Pseudomonas	0
d	7	k__Bacteria.p__Proteobacteria.c__Gammaproteobacteria.o__Pseudomonadales.f__Pseudomonadaceae.g__Pseudomonas	0
a	3	k__Bacteria.p__Proteobacteria.c__Gammaproteobacteria.o__Pseudomonadales.f__Pseudomonadaceae.g__Pseudomonas	0
c	5	k__Bacteria.p__Proteobacteria.c__Gammaproteobacteria.o__Pseudomonadales.f__Pseudomonadaceae.g__Pseudomonas	0
d	5	k__Bacteria.p__Proteobacteria.c__Gammaproteobacteria.o__Pseudomonadales.f__Pseudomonadaceae.g__Pseudomonas	0
b	3	k__Bacteria.p__Proteobacteria.c__Gammaproteobacteria.o__Pseudomonadales.f__Pseudomonadaceae.g__Pseudomonas	0
c	3	k__Bacteria.p__Proteobacteria.c__Gammaproteobacteria.o__Pseudomonadales.f__Pseudomonadaceae.g__Pseudomonas	0
d	3	k__Bacteria.p__Proteobacteria.c__Gammaproteobacteria.o__Pseudomonadales.f__Pseudomonadaceae.g__Pseudomonas	0
a	5	k__Bacteria.p__Proteobacteria.c__Gammaproteobacteria.o__Pseudomonadales.f__Pseudomonadaceae.g__Pseudomonas	0
b	5	k__Bacteria.p__Proteobacteria.c__Gammaproteobacteria.o__Pseudomonadales.f__Pseudomonadaceae.g__Pseudomonas	0
b	a	k__Bacteria.p__Proteobacteria.c__Gammaproteobacteria.o__Pseudomonadales.f__Pseudomonadaceae.g__Pseudomonas	0
d	1	k__Bacteria.p__Proteobacteria.c__Gammaproteobacteria.o__Pseudomonadales.f__Pseudomonadaceae.g__Pseudomonas	0
b	1	k__Bacteria.p__Proteobacteria.c__Gammaproteobacteria.o__Pseudomonadales.f__Pseudomonadaceae.g__Pseudomonas	0
a	1	k__Bacteria.p__Proteobacteria.c__Gammaproteobacteria.o__Pseudomonadales.f__Pseudomonadaceae.g__Pseudomonas	0
c	1	k__Bacteria.p__Proteobacteria.c__Gammaproteobacteria.o__Pseudomonadales.f__Pseudomonadaceae.g__Pseudomonas	0
b	7	k__Bacteria.p__Proteobacteria.c__Gammaproteobacteria.o__Pseudomonadales.f__Pseudomonadaceae.g__Pseudomonas	0
c	a	k__Bacteria.p__Proteobacteria.c__Gammaproteobacteria.o__Pseudomonadales.f__Pseudomonadaceae.g__Pseudomonas	0
c	7	k__Bacteria.p__Proteobacteria.c__Gammaproteobacteria.o__Pseudomonadales.f__Pseudomonadaceae.g__Pseudomonas	0.0011494253
a	a	k__Bacteria.p__Proteobacteria.c__Gammaproteobacteria.o__Xanthomonadales.f__Xanthomonadaceae.Other	0
b	6	k__Bacteria.p__Proteobacteria.c__Gammaproteobacteria.o__Xanthomonadales.f__Xanthomonadaceae.Other	0
a	6	k__Bacteria.p__Proteobacteria.c__Gammaproteobacteria.o__Xanthomonadales.f__Xanthomonadaceae.Other	0
a	7	k__Bacteria.p__Proteobacteria.c__Gammaproteobacteria.o__Xanthomonadales.f__Xanthomonadaceae.Other	0
d	6	k__Bacteria.p__Proteobacteria.c__Gammaproteobacteria.o__Xanthomonadales.f__Xanthomonadaceae.Other	0
c	6	k__Bacteria.p__Proteobacteria.c__Gammaproteobacteria.o__Xanthomonadales.f__Xanthomonadaceae.Other	0
d	a	k__Bacteria.p__Proteobacteria.c__Gammaproteobacteria.o__Xanthomonadales.f__Xanthomonadaceae.Other	0
d	7	k__Bacteria.p__Proteobacteria.c__Gammaproteobacteria.o__Xanthomonadales.f__Xanthomonadaceae.Other	0
a	3	k__Bacteria.p__Proteobacteria.c__Gammaproteobacteria.o__Xanthomonadales.f__Xanthomonadaceae.Other	0
c	5	k__Bacteria.p__Proteobacteria.c__Gammaproteobacteria.o__Xanthomonadales.f__Xanthomonadaceae.Other	0
d	5	k__Bacteria.p__Proteobacteria.c__Gammaproteobacteria.o__Xanthomonadales.f__Xanthomonadaceae.Other	0
b	3	k__Bacteria.p__Proteobacteria.c__Gammaproteobacteria.o__Xanthomonadales.f__Xanthomonadaceae.Other	0
c	3	k__Bacteria.p__Proteobacteria.c__Gammaproteobacteria.o__Xanthomonadales.f__Xanthomonadaceae.Other	0.0006035003
d	3	k__Bacteria.p__Proteobacteria.c__Gammaproteobacteria.o__Xanthomonadales.f__Xanthomonadaceae.Other	0
a	5	k__Bacteria.p__Proteobacteria.c__Gammaproteobacteria.o__Xanthomonadales.f__Xanthomonadaceae.Other	0
b	5	k__Bacteria.p__Proteobacteria.c__Gammaproteobacteria.o__Xanthomonadales.f__Xanthomonadaceae.Other	0
b	a	k__Bacteria.p__Proteobacteria.c__Gammaproteobacteria.o__Xanthomonadales.f__Xanthomonadaceae.Other	0
d	1	k__Bacteria.p__Proteobacteria.c__Gammaproteobacteria.o__Xanthomonadales.f__Xanthomonadaceae.Other	0
b	1	k__Bacteria.p__Proteobacteria.c__Gammaproteobacteria.o__Xanthomonadales.f__Xanthomonadaceae.Other	0
a	1	k__Bacteria.p__Proteobacteria.c__Gammaproteobacteria.o__Xanthomonadales.f__Xanthomonadaceae.Other	0
c	1	k__Bacteria.p__Proteobacteria.c__Gammaproteobacteria.o__Xanthomonadales.f__Xanthomonadaceae.Other	0
b	7	k__Bacteria.p__Proteobacteria.c__Gammaproteobacteria.o__Xanthomonadales.f__Xanthomonadaceae.Other	0
c	a	k__Bacteria.p__Proteobacteria.c__Gammaproteobacteria.o__Xanthomonadales.f__Xanthomonadaceae.Other	0
c	7	k__Bacteria.p__Proteobacteria.c__Gammaproteobacteria.o__Xanthomonadales.f__Xanthomonadaceae.Other	0
a	a	k__Bacteria.p__Proteobacteria.c__Gammaproteobacteria.o__Xanthomonadales.f__Xanthomonadaceae.g__Stenotrophomonas	0
b	6	k__Bacteria.p__Proteobacteria.c__Gammaproteobacteria.o__Xanthomonadales.f__Xanthomonadaceae.g__Stenotrophomonas	0.0005382131
a	6	k__Bacteria.p__Proteobacteria.c__Gammaproteobacteria.o__Xanthomonadales.f__Xanthomonadaceae.g__Stenotrophomonas	0.0008862629
a	7	k__Bacteria.p__Proteobacteria.c__Gammaproteobacteria.o__Xanthomonadales.f__Xanthomonadaceae.g__Stenotrophomonas	0
d	6	k__Bacteria.p__Proteobacteria.c__Gammaproteobacteria.o__Xanthomonadales.f__Xanthomonadaceae.g__Stenotrophomonas	0
c	6	k__Bacteria.p__Proteobacteria.c__Gammaproteobacteria.o__Xanthomonadales.f__Xanthomonadaceae.g__Stenotrophomonas	0
d	a	k__Bacteria.p__Proteobacteria.c__Gammaproteobacteria.o__Xanthomonadales.f__Xanthomonadaceae.g__Stenotrophomonas	0.0026223776
d	7	k__Bacteria.p__Proteobacteria.c__Gammaproteobacteria.o__Xanthomonadales.f__Xanthomonadaceae.g__Stenotrophomonas	0.00456621
a	3	k__Bacteria.p__Proteobacteria.c__Gammaproteobacteria.o__Xanthomonadales.f__Xanthomonadaceae.g__Stenotrophomonas	0.0005428882
c	5	k__Bacteria.p__Proteobacteria.c__Gammaproteobacteria.o__Xanthomonadales.f__Xanthomonadaceae.g__Stenotrophomonas	0.0014673514
d	5	k__Bacteria.p__Proteobacteria.c__Gammaproteobacteria.o__Xanthomonadales.f__Xanthomonadaceae.g__Stenotrophomonas	0.001285898
b	3	k__Bacteria.p__Proteobacteria.c__Gammaproteobacteria.o__Xanthomonadales.f__Xanthomonadaceae.g__Stenotrophomonas	0.0008591065
c	3	k__Bacteria.p__Proteobacteria.c__Gammaproteobacteria.o__Xanthomonadales.f__Xanthomonadaceae.g__Stenotrophomonas	0
d	3	k__Bacteria.p__Proteobacteria.c__Gammaproteobacteria.o__Xanthomonadales.f__Xanthomonadaceae.g__Stenotrophomonas	0.0007827789
a	5	k__Bacteria.p__Proteobacteria.c__Gammaproteobacteria.o__Xanthomonadales.f__Xanthomonadaceae.g__Stenotrophomonas	0
b	5	k__Bacteria.p__Proteobacteria.c__Gammaproteobacteria.o__Xanthomonadales.f__Xanthomonadaceae.g__Stenotrophomonas	0.0004549591
b	a	k__Bacteria.p__Proteobacteria.c__Gammaproteobacteria.o__Xanthomonadales.f__Xanthomonadaceae.g__Stenotrophomonas	0
d	1	k__Bacteria.p__Proteobacteria.c__Gammaproteobacteria.o__Xanthomonadales.f__Xanthomonadaceae.g__Stenotrophomonas	0.0007751938
b	1	k__Bacteria.p__Proteobacteria.c__Gammaproteobacteria.o__Xanthomonadales.f__Xanthomonadaceae.g__Stenotrophomonas	0
a	1	k__Bacteria.p__Proteobacteria.c__Gammaproteobacteria.o__Xanthomonadales.f__Xanthomonadaceae.g__Stenotrophomonas	0
c	1	k__Bacteria.p__Proteobacteria.c__Gammaproteobacteria.o__Xanthomonadales.f__Xanthomonadaceae.g__Stenotrophomonas	0
b	7	k__Bacteria.p__Proteobacteria.c__Gammaproteobacteria.o__Xanthomonadales.f__Xanthomonadaceae.g__Stenotrophomonas	0
c	a	k__Bacteria.p__Proteobacteria.c__Gammaproteobacteria.o__Xanthomonadales.f__Xanthomonadaceae.g__Stenotrophomonas	0
c	7	k__Bacteria.p__Proteobacteria.c__Gammaproteobacteria.o__Xanthomonadales.f__Xanthomonadaceae.g__Stenotrophomonas	0
